# Supplementary material for: Shapes of leaves with parallel venation. Modelling of the Epipactis sp. (Orchidaceae) leaves with the help of a system of coupled elastic beams
Source: PeerJ. 2016 Jun 28;4:e2165. doi: 10.7717/peerj.2165 (PMC4928462; doi:10.7717/peerj.2165)
Supplement: Supplemental Information [file peerj-04-2165-s001.zip]

Archive with 35 entries (35 files):
- balcym32_01e.dt
- balcym32_02e.dt
- balcym32_03e.dt
- balcym32_04e.dt
- balcym32_05e.dt
- balcym32_06e.dt
- balcym32_07e.dt
- balcym32_08e.dt
- balcym32_09e.dt
- balcym32_10e.dt
- balcym32_11e.dt
- balcym32_12e.dt
- balcym32_13e.dt
- balcym32_14e.dt
- balcym32_15e.dt
- balcym32_16e.dt
- balcym32_17e.dt
- balcym32_18e.dt
- balcym32_19e.dt
- balcym32_20e.dt
- balcym32_21e.dt
- balcym32_22e.dt
- balcym32_23e.dt
- balcym32_24e.dt
- balcym32_25e.dt
- balcym32_26e.dt
- balcym32_27e.dt
- balcym32_28e.dt
- balcym32_29e.dt
- balcym32_30e.dt
- balcym32_31e.dt
- balcym32_32e.dt
- beams_bending01.wxm
- calosc32e.dt
- FD32.py
