# Supplementary material for: Shapes of leaves with parallel venation. Modelling of the Epipactis sp. (Orchidaceae) leaves with the help of a system of coupled elastic beams
Source: PeerJ. 2016 Jun 28;4:e2165. doi: 10.7717/peerj.2165 (PMC4928462; doi:10.7717/peerj.2165)
Supplement: Supplemental Information [file peerj-04-2165-s001.zip › balcym32_01e.dt]

0.0545629 0 0
0.0626646 -0.00578641 0.000935277
0.0708451 -0.0114676 0.00182957
0.0791025 -0.0170426 0.00268368
0.0874354 -0.0225103 0.00349841
0.0958419 -0.0278696 0.00427456
0.10432 -0.0331198 0.00501293
0.112869 -0.0382598 0.00571433
0.121487 -0.0432889 0.00637953
0.130171 -0.0482062 0.00700934
0.138921 -0.053011 0.00760453
0.147734 -0.0577026 0.00816589
0.156609 -0.0622804 0.00869421
0.165543 -0.0667436 0.00919025
0.174536 -0.0710917 0.00965479
0.183586 -0.0753243 0.0100886
0.19269 -0.0794407 0.0104924
0.201847 -0.0834406 0.0108671
0.211056 -0.0873235 0.0112132
0.220314 -0.091089 0.0115317
0.22962 -0.0947368 0.0118232
0.238973 -0.0982667 0.0120884
0.248369 -0.101678 0.0123282
0.257809 -0.104971 0.0125432
0.26729 -0.108145 0.0127341
0.27681 -0.111201 0.0129017
0.286368 -0.114137 0.0130466
0.295962 -0.116954 0.0131696
0.30559 -0.119651 0.0132713
0.315252 -0.122229 0.0133525
0.324944 -0.124688 0.0134138
0.334667 -0.127027 0.0134559
0.344417 -0.129246 0.0134794
0.354194 -0.131346 0.013485
0.363996 -0.133326 0.0134734
0.373821 -0.135186 0.0134452
0.383668 -0.136927 0.0134009
0.393536 -0.138547 0.0133414
0.403422 -0.140049 0.013267
0.413325 -0.14143 0.0131786
0.423245 -0.142692 0.0130766
0.433178 -0.143834 0.0129616
0.443125 -0.144857 0.0128343
0.453083 -0.14576 0.0126952
0.463051 -0.146543 0.0125449
0.473027 -0.147208 0.0123839
0.483011 -0.147752 0.0122127
0.493 -0.148177 0.012032
0.502993 -0.148483 0.0118423
0.512989 -0.148669 0.011644
0.522987 -0.148736 0.0114377
0.532984 -0.148684 0.0112239
0.54298 -0.148512 0.0110031
0.552973 -0.14822 0.0107757
0.562962 -0.147809 0.0105424
0.572945 -0.147279 0.0103035
0.58292 -0.146629 0.0100595
0.592888 -0.14586 0.00981082
0.602845 -0.144971 0.009558
0.61279 -0.143963 0.00930144
0.622723 -0.142835 0.00904158
0.632641 -0.141587 0.00877884
0.642543 -0.14022 0.00851364
0.652428 -0.138733 0.0082464
0.662295 -0.137127 0.00797751
0.672141 -0.135401 0.00770739
0.681965 -0.133555 0.00743641
0.691766 -0.131589 0.00716496
0.701542 -0.129504 0.00689341
0.711292 -0.127299 0.00662214
0.721014 -0.124974 0.0063515
0.730707 -0.12253 0.00608184
0.740369 -0.119966 0.00581351
0.749998 -0.117283 0.00554685
0.759593 -0.11448 0.00528219
0.769153 -0.111558 0.00501986
0.778675 -0.108516 0.00476016
0.788159 -0.105356 0.00450341
0.797603 -0.102076 0.0042499
0.807004 -0.0986777 0.00399994
0.816362 -0.0951609 0.0037538
0.825674 -0.0915257 0.00351177
0.83494 -0.0877726 0.00327411
0.844157 -0.0839017 0.00304108
0.853324 -0.0799135 0.00281294
0.86244 -0.0758082 0.00258994
0.871502 -0.0715863 0.00237231
0.880509 -0.0672482 0.00216027
0.88946 -0.0627943 0.00195405
0.898353 -0.0582253 0.00175386
0.907186 -0.0535416 0.0015599
0.915957 -0.0487438 0.00137235
0.924666 -0.0438325 0.00119141
0.93331 -0.0388084 0.00101724
0.941889 -0.0336722 0.000850006
0.950399 -0.0284245 0.000689859
0.958841 -0.0230663 0.00053694
0.967212 -0.0175983 0.000391381
0.975511 -0.0120213 0.000253301
0.983737 -0.00633626 0.000122808
1 0 0
