# Supplementary material for: Shapes of leaves with parallel venation. Modelling of the Epipactis sp. (Orchidaceae) leaves with the help of a system of coupled elastic beams
Source: PeerJ. 2016 Jun 28;4:e2165. doi: 10.7717/peerj.2165 (PMC4928462; doi:10.7717/peerj.2165)
Supplement: Supplemental Information [file peerj-04-2165-s001.zip › balcym32_02e.dt]

0.0507021 0 0
0.0589145 -0.00562833 0.000934898
0.0672013 -0.0111534 0.00182856
0.0755609 -0.0165742 0.00268181
0.0839917 -0.0218898 0.00349545
0.092492 -0.0270993 0.00427029
0.10106 -0.0322018 0.00500715
0.109695 -0.0371965 0.00570684
0.118395 -0.0420827 0.00637014
0.127157 -0.0468596 0.00699787
0.135981 -0.0515266 0.00759083
0.144865 -0.0560829 0.0081498
0.153807 -0.0605281 0.00867557
0.162806 -0.0648615 0.00916894
0.171859 -0.0690827 0.00963068
0.180966 -0.0731911 0.0100616
0.190124 -0.0771864 0.0104624
0.199332 -0.0810681 0.0108339
0.208589 -0.0848358 0.0111769
0.217892 -0.0884893 0.011492
0.22724 -0.0920282 0.0117802
0.236632 -0.0954523 0.012042
0.246065 -0.0987613 0.0122783
0.255539 -0.101955 0.0124898
0.265051 -0.105033 0.0126771
0.274601 -0.107996 0.0128411
0.284186 -0.110843 0.0129825
0.293805 -0.113574 0.0131019
0.303456 -0.116189 0.0132001
0.313138 -0.118688 0.0132777
0.32285 -0.121072 0.0133354
0.332589 -0.123339 0.0133739
0.342355 -0.125489 0.0133939
0.352145 -0.127524 0.0133961
0.361959 -0.129443 0.013381
0.371795 -0.131245 0.0133494
0.381652 -0.132932 0.0133018
0.391527 -0.134502 0.013239
0.40142 -0.135957 0.0131615
0.41133 -0.137295 0.0130699
0.421254 -0.138518 0.0129649
0.431192 -0.139624 0.012847
0.441142 -0.140615 0.0127169
0.451102 -0.141489 0.012575
0.461072 -0.142248 0.0124221
0.47105 -0.142891 0.0122586
0.481034 -0.143419 0.012085
0.491024 -0.14383 0.0119021
0.501017 -0.144126 0.0117102
0.511014 -0.144306 0.0115099
0.521011 -0.14437 0.0113017
0.531009 -0.144319 0.0110862
0.541004 -0.144152 0.0108638
0.550998 -0.14387 0.010635
0.560987 -0.143471 0.0104004
0.570971 -0.142957 0.0101604
0.580948 -0.142327 0.00991544
0.590916 -0.141581 0.00966602
0.600876 -0.14072 0.00941258
0.610824 -0.139743 0.00915558
0.620761 -0.138649 0.00889545
0.630684 -0.13744 0.00863262
0.640592 -0.136115 0.00836752
0.650484 -0.134674 0.00810056
0.660358 -0.133117 0.00783214
0.670213 -0.131444 0.00756267
0.680048 -0.129654 0.00729253
0.689861 -0.127749 0.00702211
0.69965 -0.125727 0.0067518
0.709415 -0.12359 0.00648195
0.719154 -0.121336 0.00621292
0.728865 -0.118966 0.00594508
0.738548 -0.11648 0.00567877
0.748199 -0.113878 0.00541433
0.757819 -0.11116 0.00515208
0.767405 -0.108325 0.00489236
0.776957 -0.105375 0.00463547
0.786472 -0.10231 0.00438173
0.795949 -0.0991285 0.00413144
0.805386 -0.0958316 0.00388489
0.814783 -0.0924195 0.00364236
0.824137 -0.0888923 0.00340413
0.833447 -0.0852503 0.00317047
0.842711 -0.0814936 0.00294165
0.851929 -0.0776226 0.0027179
0.861098 -0.0736375 0.00249949
0.870216 -0.0695388 0.00228663
0.879283 -0.0653268 0.00207956
0.888297 -0.0610019 0.0018785
0.897257 -0.0565646 0.00168364
0.90616 -0.0520154 0.0014952
0.915005 -0.0473547 0.00131336
0.923791 -0.0425831 0.0011383
0.932517 -0.0377012 0.000970183
0.94118 -0.0327097 0.000809177
0.94978 -0.0276091 0.000655428
0.958315 -0.0224003 0.000509075
0.966783 -0.0170838 0.000370244
0.975183 -0.0116606 0.000239053
0.983515 -0.00613134 0.000115607
1 0 0
