# Supplementary material for: Shapes of leaves with parallel venation. Modelling of the Epipactis sp. (Orchidaceae) leaves with the help of a system of coupled elastic beams
Source: PeerJ. 2016 Jun 28;4:e2165. doi: 10.7717/peerj.2165 (PMC4928462; doi:10.7717/peerj.2165)
Supplement: Supplemental Information [file peerj-04-2165-s001.zip › balcym32_03e.dt]

0.0433246 0 0
0.051749 -0.00530587 0.000934591
0.0602394 -0.0105127 0.00182775
0.0687945 -0.0156195 0.00268032
0.0774127 -0.0206257 0.00349312
0.0860926 -0.0255305 0.00426699
0.0948327 -0.0303331 0.00500274
0.103632 -0.0350329 0.0057012
0.112488 -0.0396292 0.00636319
0.1214 -0.0441215 0.00698953
0.130366 -0.0485092 0.00758102
0.139385 -0.0527919 0.00813847
0.148456 -0.0569689 0.00866268
0.157576 -0.06104 0.00915445
0.166745 -0.0650046 0.00961457
0.17596 -0.0688625 0.0100438
0.185222 -0.0726132 0.010443
0.194527 -0.0762565 0.0108129
0.203874 -0.0797922 0.0111543
0.213263 -0.0832199 0.0114679
0.222692 -0.0865395 0.0117544
0.232158 -0.0897507 0.0120148
0.241662 -0.0928535 0.0122496
0.2512 -0.0958476 0.0124597
0.260773 -0.098733 0.0126457
0.270378 -0.10151 0.0128084
0.280015 -0.104177 0.0129485
0.289681 -0.106736 0.0130668
0.299375 -0.109186 0.0131639
0.309097 -0.111527 0.0132405
0.318845 -0.113758 0.0132973
0.328616 -0.115881 0.013335
0.338411 -0.117895 0.0133542
0.348228 -0.1198 0.0133557
0.358065 -0.121596 0.0133401
0.367922 -0.123283 0.0133079
0.377796 -0.124861 0.01326
0.387687 -0.126331 0.0131969
0.397594 -0.127691 0.0131191
0.407515 -0.128944 0.0130274
0.417448 -0.130087 0.0129224
0.427394 -0.131122 0.0128046
0.43735 -0.132048 0.0126745
0.447315 -0.132866 0.0125329
0.457289 -0.133576 0.0123803
0.467269 -0.134177 0.0122172
0.477255 -0.13467 0.0120442
0.487246 -0.135054 0.0118618
0.49724 -0.13533 0.0116705
0.507237 -0.135498 0.0114709
0.517234 -0.135558 0.0112636
0.527232 -0.135509 0.0110489
0.537228 -0.135353 0.0108275
0.547222 -0.135088 0.0105998
0.557212 -0.134714 0.0103662
0.567197 -0.134232 0.0101273
0.577177 -0.133642 0.00988359
0.587149 -0.132944 0.00963542
0.597113 -0.132137 0.00938328
0.607068 -0.131222 0.00912763
0.617011 -0.130198 0.00886889
0.626944 -0.129066 0.00860749
0.636863 -0.127825 0.00834384
0.646767 -0.126476 0.00807836
0.656657 -0.125017 0.00781145
0.666529 -0.12345 0.00754351
0.676384 -0.121775 0.00727491
0.68622 -0.11999 0.00700604
0.696035 -0.118096 0.00673727
0.705829 -0.116094 0.00646897
0.715599 -0.113982 0.00620148
0.725346 -0.111761 0.00593517
0.735067 -0.109432 0.00567036
0.744761 -0.106993 0.00540739
0.754428 -0.104445 0.00514659
0.764065 -0.101788 0.00488827
0.773671 -0.0990224 0.00463274
0.783245 -0.0961476 0.00438031
0.792786 -0.093164 0.00413128
0.802293 -0.0900715 0.00388591
0.811763 -0.0868703 0.0036445
0.821197 -0.0835606 0.00340732
0.830591 -0.0801425 0.00317463
0.839946 -0.0766161 0.00294667
0.849259 -0.0729817 0.0027237
0.85853 -0.0692395 0.00250596
0.867757 -0.0653897 0.00229366
0.876938 -0.0614326 0.00208704
0.886072 -0.0573686 0.0018863
0.895159 -0.0531979 0.00169165
0.904196 -0.0489209 0.00150327
0.913182 -0.0445381 0.00132135
0.922116 -0.0400498 0.00114607
0.930997 -0.0354565 0.000977574
0.939824 -0.0307588 0.000816033
0.948594 -0.0259571 0.000661584
0.957307 -0.021052 0.00051436
0.965961 -0.0160442 0.000374484
0.974556 -0.0109341 0.000242068
0.983089 -0.00572252 0.00011721
1 0 0
