# Supplementary material for: Shapes of leaves with parallel venation. Modelling of the Epipactis sp. (Orchidaceae) leaves with the help of a system of coupled elastic beams
Source: PeerJ. 2016 Jun 28;4:e2165. doi: 10.7717/peerj.2165 (PMC4928462; doi:10.7717/peerj.2165)
Supplement: Supplemental Information [file peerj-04-2165-s001.zip › balcym32_04e.dt]

0.0364042 0 0
0.0450279 -0.00497543 0.000934307
0.0537098 -0.00985645 0.001827
0.0624485 -0.0146424 0.00267894
0.0712428 -0.0193326 0.00349096
0.0800913 -0.0239264 0.00426392
0.0889927 -0.0284234 0.00499864
0.0979456 -0.0328228 0.00569597
0.106949 -0.0371243 0.00635675
0.116001 -0.0413273 0.00698179
0.125101 -0.0454315 0.00757192
0.134247 -0.0494364 0.00812796
0.143437 -0.0533416 0.00865072
0.152672 -0.0571469 0.00914101
0.161949 -0.0608519 0.00959964
0.171267 -0.0644563 0.0100274
0.180624 -0.0679599 0.0104251
0.19002 -0.0713625 0.0107935
0.199453 -0.0746638 0.0111333
0.208922 -0.0778638 0.0114455
0.218425 -0.0809622 0.0117306
0.227962 -0.083959 0.0119895
0.237531 -0.0868541 0.012223
0.24713 -0.0896473 0.0124318
0.25676 -0.0923387 0.0126165
0.266417 -0.0949282 0.0127781
0.276101 -0.0974158 0.0129171
0.285812 -0.0998015 0.0130342
0.295547 -0.102085 0.0131303
0.305306 -0.104267 0.013206
0.315087 -0.106347 0.0132619
0.324889 -0.108325 0.0132988
0.334711 -0.110202 0.0133174
0.344552 -0.111976 0.0133183
0.354411 -0.113649 0.0133021
0.364287 -0.115221 0.0132695
0.374178 -0.116691 0.0132212
0.384083 -0.118059 0.0131578
0.394002 -0.119326 0.0130798
0.403934 -0.120492 0.012988
0.413876 -0.121557 0.0128829
0.423829 -0.12252 0.0127651
0.43379 -0.123382 0.0126353
0.44376 -0.124143 0.0124939
0.453737 -0.124804 0.0123415
0.46372 -0.125363 0.0121788
0.473708 -0.125821 0.0120062
0.4837 -0.126179 0.0118243
0.493695 -0.126435 0.0116337
0.503691 -0.126591 0.0114348
0.513689 -0.126646 0.0112282
0.523686 -0.126601 0.0110143
0.533683 -0.126454 0.0107937
0.543677 -0.126207 0.0105669
0.553668 -0.125858 0.0103344
0.563655 -0.125409 0.0100965
0.573637 -0.124859 0.00985389
0.583612 -0.124209 0.00960687
0.593581 -0.123457 0.00935593
0.603541 -0.122604 0.00910151
0.613492 -0.12165 0.00884404
0.623432 -0.120595 0.00858395
0.633362 -0.119438 0.00832164
0.643279 -0.11818 0.00805752
0.653182 -0.116821 0.007792
0.663071 -0.115361 0.00752545
0.672945 -0.113799 0.00725827
0.682802 -0.112135 0.00699082
0.692641 -0.11037 0.00672348
0.702461 -0.108503 0.0064566
0.712262 -0.106534 0.00619052
0.722041 -0.104464 0.00592561
0.731799 -0.102291 0.00566218
0.741533 -0.100017 0.00540057
0.751243 -0.0976401 0.0051411
0.760927 -0.0951616 0.00488408
0.770585 -0.0925812 0.00462981
0.780215 -0.0898987 0.00437859
0.789817 -0.0871142 0.00413071
0.799388 -0.0842277 0.00388645
0.808927 -0.0812393 0.00364608
0.818435 -0.0781491 0.00340986
0.827909 -0.0749571 0.00317806
0.837348 -0.0716634 0.00295092
0.846751 -0.0682682 0.00272867
0.856117 -0.0647715 0.00251156
0.865445 -0.0611737 0.0022998
0.874733 -0.0574748 0.00209361
0.883981 -0.0536752 0.00189318
0.893187 -0.0497749 0.00169873
0.90235 -0.0457744 0.00151043
0.911468 -0.0416739 0.00132846
0.920542 -0.0374738 0.00115299
0.929568 -0.0331743 0.000984172
0.938548 -0.0287759 0.000822162
0.947478 -0.024279 0.000667096
0.956358 -0.019684 0.000519099
0.965188 -0.0149914 0.000378291
0.973965 -0.0102017 0.000244776
0.982689 -0.00531542 0.000118651
1 0 0
