# Supplementary material for: Shapes of leaves with parallel venation. Modelling of the Epipactis sp. (Orchidaceae) leaves with the help of a system of coupled elastic beams
Source: PeerJ. 2016 Jun 28;4:e2165. doi: 10.7717/peerj.2165 (PMC4928462; doi:10.7717/peerj.2165)
Supplement: Supplemental Information [file peerj-04-2165-s001.zip › balcym32_05e.dt]

0.029948 0 0
0.0387581 -0.00463751 0.000934043
0.0476189 -0.00918574 0.00182631
0.0565293 -0.0136441 0.00267766
0.065488 -0.0180122 0.00348897
0.074494 -0.0222893 0.00426108
0.0835459 -0.0264752 0.00499486
0.0926426 -0.0305693 0.00569115
0.101783 -0.0345712 0.0063508
0.110966 -0.0384806 0.00697464
0.12019 -0.0422972 0.00756352
0.129454 -0.0460206 0.00811826
0.138757 -0.0496506 0.00863969
0.148098 -0.0531869 0.00912862
0.157476 -0.0566293 0.00958586
0.166889 -0.0599775 0.0100122
0.176336 -0.0632315 0.0104085
0.185817 -0.0663911 0.0107755
0.195329 -0.0694561 0.011114
0.204873 -0.0724265 0.0114248
0.214446 -0.0753022 0.0117087
0.224048 -0.078083 0.0119663
0.233677 -0.0807691 0.0121985
0.243333 -0.0833602 0.0124061
0.253015 -0.0858566 0.0125897
0.262721 -0.088258 0.0127501
0.27245 -0.0905647 0.0128881
0.282202 -0.0927765 0.0130043
0.291974 -0.0948936 0.0130994
0.301767 -0.0969159 0.0131743
0.311579 -0.0988436 0.0132294
0.32141 -0.100677 0.0132656
0.331257 -0.102415 0.0132835
0.341121 -0.10406 0.0132838
0.351 -0.10561 0.0132672
0.360894 -0.107065 0.0132342
0.3708 -0.108427 0.0131855
0.380719 -0.109694 0.0131218
0.39065 -0.110867 0.0130437
0.400591 -0.111947 0.0129518
0.410541 -0.112933 0.0128467
0.420501 -0.113824 0.0127289
0.430468 -0.114623 0.0125992
0.440442 -0.115327 0.012458
0.450422 -0.115938 0.0123059
0.460407 -0.116456 0.0121435
0.470397 -0.11688 0.0119713
0.480389 -0.11721 0.0117899
0.490385 -0.117448 0.0115998
0.500381 -0.117591 0.0114016
0.510379 -0.117642 0.0111956
0.520377 -0.117599 0.0109825
0.530373 -0.117463 0.0107628
0.540368 -0.117233 0.0105368
0.55036 -0.116911 0.0103052
0.560348 -0.116494 0.0100683
0.570332 -0.115984 0.00982667
0.580311 -0.115381 0.00958071
0.590283 -0.114684 0.00933087
0.600249 -0.113894 0.00907759
0.610206 -0.11301 0.0088213
0.620155 -0.112032 0.00856241
0.630094 -0.11096 0.00830133
0.640022 -0.109795 0.00803847
0.649939 -0.108535 0.00777422
0.659843 -0.107181 0.00750896
0.669734 -0.105733 0.00724308
0.67961 -0.104191 0.00697694
0.689472 -0.102555 0.00671091
0.699317 -0.100824 0.00644533
0.709146 -0.0989988 0.00618056
0.718956 -0.0970789 0.00591693
0.728747 -0.0950642 0.00565478
0.738519 -0.0929548 0.00539442
0.748269 -0.0907506 0.00513617
0.757998 -0.0884516 0.00488034
0.767704 -0.0860576 0.00462722
0.777386 -0.0835686 0.00437711
0.787043 -0.0809847 0.0041303
0.796674 -0.0783058 0.00388704
0.806278 -0.0755318 0.00364763
0.815855 -0.0726629 0.0034123
0.825403 -0.069699 0.00318131
0.834921 -0.0666403 0.00295492
0.844408 -0.0634866 0.00273333
0.853863 -0.0602383 0.0025168
0.863285 -0.0568953 0.00230552
0.872673 -0.0534577 0.00209972
0.882026 -0.0499258 0.00189958
0.891344 -0.0462996 0.00170531
0.900624 -0.0425795 0.00151708
0.909866 -0.0387655 0.00133505
0.919069 -0.0348579 0.00115941
0.928232 -0.0308571 0.000990291
0.937354 -0.0267632 0.000827846
0.946434 -0.0225766 0.000672204
0.955471 -0.0182976 0.000523491
0.964464 -0.0139267 0.000381817
0.973412 -0.00946405 0.000247285
0.982314 -0.00491023 0.000119986
1 0 0
