# Supplementary material for: Shapes of leaves with parallel venation. Modelling of the Epipactis sp. (Orchidaceae) leaves with the help of a system of coupled elastic beams
Source: PeerJ. 2016 Jun 28;4:e2165. doi: 10.7717/peerj.2165 (PMC4928462; doi:10.7717/peerj.2165)
Supplement: Supplemental Information [file peerj-04-2165-s001.zip › balcym32_06e.dt]

0.0239625 0 0
0.0329458 -0.00429262 0.000933802
0.0419728 -0.0085015 0.00182567
0.0510425 -0.0126262 0.00267649
0.060154 -0.0166663 0.00348714
0.069306 -0.0206214 0.00425848
0.0784976 -0.0244911 0.00499139
0.0877277 -0.0282752 0.00568672
0.0969953 -0.0319732 0.00634534
0.106299 -0.035585 0.00696809
0.115639 -0.0391102 0.00755582
0.125013 -0.0425487 0.00810937
0.13442 -0.0459002 0.00862957
0.143859 -0.0491645 0.00911725
0.15333 -0.0523416 0.00957323
0.162831 -0.0554313 0.00999833
0.172361 -0.0584334 0.0103933
0.18192 -0.0613479 0.0107591
0.191506 -0.0641747 0.0110963
0.201119 -0.0669138 0.0114059
0.210757 -0.0695651 0.0116885
0.220419 -0.0721286 0.011945
0.230105 -0.0746044 0.0121761
0.239813 -0.0769924 0.0123826
0.249543 -0.0792926 0.0125651
0.259294 -0.0815052 0.0127246
0.269064 -0.0836301 0.0128616
0.278854 -0.0856674 0.0129769
0.288661 -0.0876172 0.0130712
0.298486 -0.0894796 0.0131452
0.308327 -0.0912547 0.0131997
0.318183 -0.0929424 0.0132352
0.328054 -0.094543 0.0132526
0.337939 -0.0960566 0.0132523
0.347837 -0.0974832 0.0132352
0.357746 -0.0988228 0.0132019
0.367667 -0.100076 0.0131529
0.377599 -0.101242 0.013089
0.38754 -0.102322 0.0130107
0.39749 -0.103315 0.0129187
0.407448 -0.104222 0.0128135
0.417414 -0.105042 0.0126958
0.427386 -0.105776 0.0125662
0.437364 -0.106424 0.0124252
0.447347 -0.106986 0.0122734
0.457334 -0.107462 0.0121113
0.467325 -0.107852 0.0119395
0.477318 -0.108155 0.0117586
0.487314 -0.108373 0.011569
0.497311 -0.108505 0.0113713
0.507309 -0.108551 0.0111659
0.517306 -0.108512 0.0109535
0.527303 -0.108386 0.0107345
0.537298 -0.108174 0.0105094
0.547291 -0.107877 0.0102786
0.557281 -0.107493 0.0100426
0.567267 -0.107024 0.00980185
0.577248 -0.106468 0.00955686
0.587224 -0.105827 0.00930803
0.597195 -0.105099 0.00905579
0.607158 -0.104285 0.00880057
0.617114 -0.103384 0.00854279
0.627062 -0.102398 0.00828284
0.637 -0.101324 0.00802113
0.646929 -0.100165 0.00775804
0.656848 -0.0989181 0.00749397
0.666755 -0.0975848 0.00722928
0.67665 -0.0961646 0.00696433
0.686532 -0.0946575 0.0066995
0.6964 -0.0930633 0.00643512
0.706254 -0.0913819 0.00617153
0.716093 -0.0896133 0.00590908
0.725916 -0.0877572 0.00564809
0.735722 -0.0858137 0.00538888
0.74551 -0.0837826 0.00513174
0.755279 -0.0816639 0.004877
0.76503 -0.0794574 0.00462494
0.774759 -0.0771632 0.00437585
0.784468 -0.0747811 0.00413
0.794155 -0.0723112 0.00388767
0.80382 -0.0697533 0.00364913
0.81346 -0.0671074 0.00341461
0.823077 -0.0643736 0.00318437
0.832667 -0.0615518 0.00295865
0.842232 -0.058642 0.00273767
0.85177 -0.0556443 0.00252166
0.861279 -0.0525588 0.00231083
0.87076 -0.0493854 0.00210538
0.880211 -0.0461244 0.0019055
0.889632 -0.0427757 0.00171139
0.899021 -0.0393395 0.00152321
0.908378 -0.035816 0.00134114
0.917701 -0.0322052 0.00116533
0.926991 -0.0285075 0.000995933
0.936245 -0.024723 0.000833083
0.945464 -0.0208519 0.000676911
0.954647 -0.0168945 0.000527535
0.963791 -0.012851 0.000385064
0.972898 -0.00872175 0.000249594
0.981965 -0.00450707 0.000121214
1 0 0
