# Supplementary material for: Shapes of leaves with parallel venation. Modelling of the Epipactis sp. (Orchidaceae) leaves with the help of a system of coupled elastic beams
Source: PeerJ. 2016 Jun 28;4:e2165. doi: 10.7717/peerj.2165 (PMC4928462; doi:10.7717/peerj.2165)
Supplement: Supplemental Information [file peerj-04-2165-s001.zip › balcym32_07e.dt]

0.0184539 0 0
0.0275968 -0.00394128 0.000933581
0.036777 -0.00780476 0.00182509
0.0459937 -0.0115901 0.00267542
0.0552457 -0.0152969 0.00348547
0.0645323 -0.018925 0.00425611
0.0738526 -0.0224739 0.00498822
0.0832055 -0.0259436 0.00568268
0.0925902 -0.0293337 0.00634036
0.102006 -0.0326441 0.00696211
0.111451 -0.0358745 0.0075488
0.120926 -0.0390248 0.00810126
0.130429 -0.0420949 0.00862035
0.139959 -0.0450846 0.0091069
0.149515 -0.0479938 0.00956173
0.159097 -0.0508226 0.00998567
0.168704 -0.0535707 0.0103795
0.178335 -0.0562382 0.0107441
0.187989 -0.0588251 0.0110802
0.197664 -0.0613313 0.0113887
0.207362 -0.0637568 0.0116702
0.217079 -0.0661017 0.0119256
0.226817 -0.0683661 0.0121557
0.236573 -0.0705498 0.0123611
0.246348 -0.0726531 0.0125428
0.25614 -0.074676 0.0127013
0.265948 -0.0766185 0.0128374
0.275772 -0.0784807 0.0129519
0.285612 -0.0802627 0.0130455
0.295465 -0.0819647 0.0131188
0.305333 -0.0835867 0.0131726
0.315213 -0.0851287 0.0132076
0.325105 -0.0865911 0.0132244
0.335009 -0.0879737 0.0132237
0.344924 -0.0892768 0.0132062
0.354849 -0.0905004 0.0131725
0.364783 -0.0916447 0.0131232
0.374726 -0.0927097 0.0130591
0.384677 -0.0936956 0.0129807
0.394635 -0.0946024 0.0128886
0.4046 -0.0954302 0.0127834
0.414571 -0.0961792 0.0126658
0.424548 -0.0968494 0.0125362
0.434529 -0.0974408 0.0123954
0.444515 -0.0979536 0.0122438
0.454504 -0.0983878 0.012082
0.464496 -0.0987435 0.0119106
0.47449 -0.0990206 0.01173
0.484487 -0.0992192 0.0115409
0.494484 -0.0993394 0.0113437
0.504482 -0.0993812 0.011139
0.514479 -0.0993445 0.0109272
0.524476 -0.0992294 0.0107089
0.534472 -0.0990359 0.0104844
0.544465 -0.0987638 0.0102544
0.554456 -0.0984133 0.0100192
0.564444 -0.0979842 0.00977935
0.574428 -0.0974766 0.00953524
0.584408 -0.0968903 0.00928733
0.594382 -0.0962252 0.00903604
0.604351 -0.0954814 0.0087818
0.614314 -0.0946587 0.00852502
0.62427 -0.0937571 0.0082661
0.634218 -0.0927764 0.00800543
0.644158 -0.0917166 0.00774341
0.65409 -0.0905775 0.00748041
0.664012 -0.0893591 0.0072168
0.673923 -0.0880612 0.00695295
0.683824 -0.0866838 0.0066892
0.693714 -0.0852267 0.00642591
0.703592 -0.0836898 0.00616341
0.713457 -0.082073 0.00590203
0.723308 -0.0803762 0.00564209
0.733145 -0.0785992 0.00538391
0.742968 -0.076742 0.0051278
0.752775 -0.0748046 0.00487405
0.762566 -0.0727866 0.00462294
0.77234 -0.0706882 0.00437477
0.782097 -0.0685092 0.00412981
0.791835 -0.0662495 0.00388832
0.801554 -0.0639091 0.00365056
0.811254 -0.0614879 0.00341678
0.820933 -0.0589858 0.00318722
0.830591 -0.0564029 0.00296211
0.840227 -0.0537391 0.00274168
0.849841 -0.0509944 0.00252615
0.859431 -0.0481688 0.00231571
0.868997 -0.0452623 0.00211058
0.878538 -0.042275 0.00191094
0.888053 -0.0392069 0.00171697
0.897543 -0.0360581 0.00152884
0.907005 -0.0328286 0.00134672
0.91644 -0.0295186 0.00117076
0.925846 -0.0261282 0.0010011
0.935223 -0.0226575 0.000837878
0.94457 -0.0191067 0.000681219
0.953886 -0.0154759 0.000531236
0.963171 -0.0117654 0.000388034
0.972424 -0.00797537 0.000251707
0.981644 -0.00410602 0.000122338
1 0 0
