# Supplementary material for: Shapes of leaves with parallel venation. Modelling of the Epipactis sp. (Orchidaceae) leaves with the help of a system of coupled elastic beams
Source: PeerJ. 2016 Jun 28;4:e2165. doi: 10.7717/peerj.2165 (PMC4928462; doi:10.7717/peerj.2165)
Supplement: Supplemental Information [file peerj-04-2165-s001.zip › balcym32_08e.dt]

0.0134279 0 0
0.0227167 -0.00358401 0.000933382
0.0320369 -0.00709652 0.00182457
0.0413876 -0.0105373 0.00267446
0.0507682 -0.013906 0.00348396
0.0601777 -0.0172024 0.00425396
0.0696153 -0.0204264 0.00498536
0.0790803 -0.0235777 0.00567903
0.0885719 -0.0266561 0.00633586
0.0980892 -0.0296617 0.00695671
0.107632 -0.0325941 0.00754245
0.117198 -0.0354533 0.00809393
0.126788 -0.0382392 0.00861201
0.136401 -0.0409518 0.00909753
0.146036 -0.0435909 0.00955132
0.155691 -0.0461566 0.00997422
0.165368 -0.0486489 0.010367
0.175064 -0.0510676 0.0107306
0.184779 -0.053413 0.0110657
0.194513 -0.0556848 0.0113731
0.204264 -0.0578833 0.0116537
0.214032 -0.0600085 0.0119081
0.223817 -0.0620603 0.0121372
0.233617 -0.0640389 0.0123418
0.243432 -0.0659444 0.0125226
0.253261 -0.0677768 0.0126802
0.263104 -0.0695362 0.0128156
0.27296 -0.0712228 0.0129294
0.282829 -0.0728366 0.0130222
0.292709 -0.0743777 0.013095
0.3026 -0.0758462 0.0131482
0.312502 -0.0772423 0.0131826
0.322414 -0.0785661 0.013199
0.332335 -0.0798177 0.0131978
0.342265 -0.0809971 0.01318
0.352204 -0.0821045 0.013146
0.36215 -0.0831401 0.0130965
0.372103 -0.0841038 0.0130322
0.382063 -0.0849959 0.0129536
0.392029 -0.0858164 0.0128614
0.402 -0.0865653 0.0127563
0.411976 -0.0872429 0.0126387
0.421957 -0.0878491 0.0125092
0.431941 -0.0883841 0.0123685
0.441929 -0.0888479 0.0122172
0.45192 -0.0892405 0.0120556
0.461914 -0.089562 0.0118845
0.471909 -0.0898125 0.0117044
0.481905 -0.089992 0.0115157
0.491903 -0.0901005 0.011319
0.501901 -0.090138 0.0111147
0.511898 -0.0901046 0.0109035
0.521895 -0.0900002 0.0106858
0.531891 -0.0898248 0.010462
0.541885 -0.0895783 0.0102327
0.551878 -0.0892609 0.0099982
0.561867 -0.0888723 0.0097591
0.571854 -0.0884127 0.00951579
0.581836 -0.0878818 0.00926871
0.591815 -0.0872797 0.00901828
0.601789 -0.0866062 0.00876492
0.611758 -0.0858614 0.00850905
0.621721 -0.0850451 0.00825105
0.631678 -0.0841572 0.00799133
0.641628 -0.0831976 0.00773027
0.651572 -0.0821662 0.00746824
0.661507 -0.0810629 0.00720561
0.671434 -0.0798877 0.00694274
0.681353 -0.0786403 0.00667997
0.691262 -0.0773207 0.00641766
0.701161 -0.0759287 0.00615614
0.711049 -0.0744643 0.00589573
0.720927 -0.0729273 0.00563674
0.730793 -0.0713176 0.0053795
0.740647 -0.0696351 0.0051243
0.750489 -0.0678796 0.00487144
0.760317 -0.0660511 0.0046212
0.770131 -0.0641495 0.00437386
0.779931 -0.0621747 0.00412969
0.789716 -0.0601265 0.00388896
0.799486 -0.0580049 0.00365191
0.809239 -0.0558098 0.00341879
0.818975 -0.0535411 0.00318984
0.828694 -0.0511989 0.00296528
0.838396 -0.0487829 0.00274535
0.848078 -0.0462932 0.00253024
0.857742 -0.0437298 0.00232017
0.867386 -0.0410927 0.00211532
0.877009 -0.0383818 0.00191589
0.886611 -0.0355971 0.00172204
0.896192 -0.0327387 0.00153396
0.905751 -0.0298067 0.00135179
0.915287 -0.026801 0.00117569
0.924799 -0.0237217 0.00100579
0.934288 -0.0205689 0.00084223
0.943752 -0.0173428 0.000685128
0.95319 -0.0140434 0.000534594
0.962603 -0.0106709 0.000390729
0.97199 -0.00722542 0.000253623
0.98135 -0.00370711 0.000123357
1 0 0
