# Supplementary material for: Shapes of leaves with parallel venation. Modelling of the Epipactis sp. (Orchidaceae) leaves with the help of a system of coupled elastic beams
Source: PeerJ. 2016 Jun 28;4:e2165. doi: 10.7717/peerj.2165 (PMC4928462; doi:10.7717/peerj.2165)
Supplement: Supplemental Information [file peerj-04-2165-s001.zip › balcym32_09e.dt]

0.00888947 0 0
0.0183102 -0.00322136 0.000933203
0.027757 -0.00637785 0.00182409
0.037229 -0.00946925 0.00267359
0.0467257 -0.0124954 0.0034826
0.0562462 -0.015456 0.00425203
0.06579 -0.0183511 0.00498279
0.0753562 -0.0211805 0.00567575
0.0849443 -0.023944 0.00633182
0.0945535 -0.0266415 0.00695186
0.104183 -0.0292731 0.00753676
0.113833 -0.0318385 0.00808736
0.123502 -0.0343378 0.00860454
0.133189 -0.036771 0.00908914
0.142894 -0.0391379 0.009542
0.152617 -0.0414387 0.00996396
0.162356 -0.0436733 0.0103558
0.172111 -0.0458417 0.0107185
0.181882 -0.0479441 0.0110526
0.191667 -0.0499803 0.0113592
0.201467 -0.0519506 0.0116388
0.211281 -0.0538549 0.0118924
0.221108 -0.0556933 0.0121207
0.230947 -0.0574659 0.0123245
0.240799 -0.0591728 0.0125045
0.250662 -0.0608141 0.0126614
0.260536 -0.0623899 0.0127961
0.27042 -0.0639003 0.0129092
0.280315 -0.0653454 0.0130015
0.290219 -0.0667253 0.0130736
0.300132 -0.0680401 0.0131263
0.310053 -0.0692899 0.0131603
0.319983 -0.0704749 0.0131762
0.32992 -0.0715952 0.0131747
0.339864 -0.0726509 0.0131565
0.349815 -0.073642 0.0131223
0.359771 -0.0745688 0.0130726
0.369734 -0.0754312 0.0130081
0.379702 -0.0762294 0.0129294
0.389674 -0.0769635 0.0128372
0.399651 -0.0776336 0.012732
0.409632 -0.0782398 0.0126144
0.419616 -0.0787821 0.0124851
0.429604 -0.0792607 0.0123446
0.439594 -0.0796755 0.0121934
0.449587 -0.0800266 0.0120321
0.459581 -0.0803141 0.0118613
0.469577 -0.0805381 0.0116814
0.479574 -0.0806985 0.0114931
0.489571 -0.0807953 0.0112968
0.499569 -0.0808287 0.0110931
0.509567 -0.0807985 0.0108824
0.519564 -0.0807049 0.0106652
0.52956 -0.0805477 0.010442
0.539555 -0.080327 0.0102132
0.549548 -0.0800427 0.00997945
0.559539 -0.0796947 0.00974104
0.569528 -0.0792832 0.00949845
0.579513 -0.0788079 0.00925211
0.589496 -0.0782688 0.00900245
0.599474 -0.0776659 0.00874988
0.609449 -0.076999 0.00849482
0.619418 -0.0762682 0.00823766
0.629383 -0.0754732 0.00797878
0.639343 -0.0746141 0.00771857
0.649297 -0.0736906 0.00745741
0.659244 -0.0727028 0.00719566
0.669185 -0.0716504 0.00693366
0.679119 -0.0705334 0.00667178
0.689046 -0.0693517 0.00641034
0.698964 -0.0681051 0.00614969
0.708874 -0.0667936 0.00589014
0.718776 -0.0654169 0.00563201
0.728668 -0.063975 0.00537561
0.73855 -0.0624678 0.00512123
0.748423 -0.0608951 0.00486916
0.758284 -0.0592569 0.00461969
0.768135 -0.057553 0.00437309
0.777974 -0.0557833 0.00412964
0.787801 -0.0539477 0.00388957
0.797616 -0.0520462 0.00365316
0.807417 -0.0500785 0.00342063
0.817206 -0.0480447 0.00319222
0.82698 -0.0459447 0.00296816
0.83674 -0.0437783 0.00274867
0.846485 -0.0415456 0.00253394
0.856215 -0.0392465 0.00232418
0.865929 -0.0368809 0.00211959
0.875627 -0.0344488 0.00192034
0.885307 -0.0319502 0.00172661
0.894971 -0.029385 0.00153856
0.904617 -0.0267534 0.00135635
0.914244 -0.0240552 0.00118012
0.923853 -0.0212906 0.00101001
0.933442 -0.0184596 0.000846142
0.943012 -0.0155621 0.000688641
0.952561 -0.0125984 0.000537612
0.96209 -0.00956846 0.00039315
0.971598 -0.00647238 0.000255345
0.981084 -0.00331029 0.000124273
1 0 0
