# Supplementary material for: Shapes of leaves with parallel venation. Modelling of the Epipactis sp. (Orchidaceae) leaves with the help of a system of coupled elastic beams
Source: PeerJ. 2016 Jun 28;4:e2165. doi: 10.7717/peerj.2165 (PMC4928462; doi:10.7717/peerj.2165)
Supplement: Supplemental Information [file peerj-04-2165-s001.zip › balcym32_12e.dt]

-0.0017554 0 0
0.00797554 -0.00210657 0.000932788
0.0177198 -0.0041698 0.001823
0.0274768 -0.00618959 0.00267158
0.0372461 -0.0081659 0.00347946
0.0470274 -0.0100987 0.00424757
0.0568202 -0.0119878 0.00497684
0.066624 -0.0138333 0.00566817
0.0764385 -0.0156352 0.00632247
0.0862633 -0.0173935 0.00694064
0.0960979 -0.019108 0.00752357
0.105942 -0.0207789 0.00807215
0.115795 -0.0224062 0.00858724
0.125657 -0.0239898 0.00906972
0.135528 -0.0255299 0.00952043
0.145406 -0.0270264 0.00994023
0.155292 -0.0284794 0.0103299
0.165186 -0.029889 0.0106904
0.175086 -0.0312552 0.0110225
0.184994 -0.0325781 0.0113269
0.194908 -0.0338578 0.0116045
0.204828 -0.0350943 0.0118562
0.214754 -0.0362877 0.0120825
0.224685 -0.0374381 0.0122844
0.234622 -0.0385456 0.0124627
0.244564 -0.0396103 0.0126179
0.254511 -0.0406323 0.012751
0.264462 -0.0416117 0.0128626
0.274417 -0.0425485 0.0129535
0.284377 -0.0434429 0.0130243
0.294341 -0.044295 0.0130758
0.304308 -0.0451048 0.0131087
0.314278 -0.0458724 0.0131237
0.324252 -0.046598 0.0131214
0.334228 -0.0472816 0.0131024
0.344208 -0.0479234 0.0130676
0.354189 -0.0485233 0.0130174
0.364174 -0.0490816 0.0129525
0.37416 -0.0495982 0.0128736
0.384148 -0.0500732 0.0127812
0.394138 -0.0505068 0.012676
0.40413 -0.0508989 0.0125585
0.414123 -0.0512496 0.0124294
0.424117 -0.0515591 0.0122892
0.434112 -0.0518273 0.0121385
0.444108 -0.0520542 0.0119778
0.454105 -0.05224 0.0118076
0.464102 -0.0523846 0.0116286
0.4741 -0.0524881 0.0114411
0.484098 -0.0525504 0.0112458
0.494096 -0.0525717 0.0110432
0.504094 -0.0525518 0.0108336
0.514091 -0.0524909 0.0106177
0.524088 -0.0523888 0.0103959
0.534084 -0.0522456 0.0101686
0.54408 -0.0520613 0.00993632
0.554075 -0.0518357 0.00969949
0.564068 -0.051569 0.00945856
0.57406 -0.051261 0.00921394
0.584051 -0.0509117 0.00896606
0.59404 -0.050521 0.00871532
0.604028 -0.0500889 0.00846214
0.614013 -0.0496153 0.00820689
0.623997 -0.0491001 0.00794997
0.633978 -0.0485433 0.00769175
0.643957 -0.0479448 0.00743259
0.653933 -0.0473045 0.00717285
0.663906 -0.0466224 0.00691289
0.673876 -0.0458982 0.00665304
0.683844 -0.045132 0.00639363
0.693807 -0.0443237 0.00613499
0.703768 -0.0434731 0.00587743
0.713725 -0.0425801 0.00562127
0.723677 -0.0416447 0.0053668
0.733626 -0.0406667 0.0051143
0.743571 -0.039646 0.00486407
0.753511 -0.0385827 0.00461638
0.763447 -0.0374764 0.0043715
0.773377 -0.0363272 0.00412968
0.783303 -0.0351349 0.00389117
0.793224 -0.0338995 0.00365621
0.803139 -0.0326209 0.00342505
0.813049 -0.0312989 0.00319789
0.822952 -0.0299335 0.00297497
0.83285 -0.0285246 0.00275648
0.842742 -0.0270721 0.00254263
0.852627 -0.025576 0.0023336
0.862506 -0.0240361 0.00212959
0.872377 -0.0224525 0.00193076
0.882242 -0.020825 0.00173728
0.8921 -0.0191536 0.0015493
0.90195 -0.0174383 0.00136698
0.911792 -0.0156791 0.00119045
0.921627 -0.0138758 0.00101983
0.931453 -0.0120285 0.000855253
0.941271 -0.0101372 0.00069682
0.951081 -0.00820178 0.000544634
0.960882 -0.00622234 0.000398784
0.970674 -0.00419886 0.00025935
0.980457 -0.00213135 0.000126402
1 0 0
