# Supplementary material for: Shapes of leaves with parallel venation. Modelling of the Epipactis sp. (Orchidaceae) leaves with the help of a system of coupled elastic beams
Source: PeerJ. 2016 Jun 28;4:e2165. doi: 10.7717/peerj.2165 (PMC4928462; doi:10.7717/peerj.2165)
Supplement: Supplemental Information [file peerj-04-2165-s001.zip › balcym32_13e.dt]

-0.00430135 0 0
0.00550393 -0.00172789 0.00093269
0.0153194 -0.00342005 0.00182274
0.0251447 -0.00507642 0.0026711
0.0349794 -0.00669696 0.00347872
0.0448231 -0.00828163 0.00424652
0.0546754 -0.00983041 0.00497543
0.0645361 -0.0113433 0.00566637
0.0744048 -0.0128202 0.00632025
0.0842811 -0.0142613 0.00693798
0.0941647 -0.0156664 0.00752045
0.104055 -0.0170356 0.00806855
0.113953 -0.018369 0.00858315
0.123856 -0.0196665 0.00906512
0.133766 -0.0209282 0.00951532
0.143682 -0.0221541 0.00993461
0.153603 -0.0233444 0.0103238
0.16353 -0.0244989 0.0106838
0.173461 -0.0256179 0.0110153
0.183398 -0.0267013 0.0113193
0.193339 -0.0277492 0.0115964
0.203284 -0.0287617 0.0118476
0.213234 -0.0297389 0.0120735
0.223187 -0.0306809 0.012275
0.233144 -0.0315876 0.0124528
0.243105 -0.0324593 0.0126077
0.253069 -0.0332959 0.0127404
0.263036 -0.0340976 0.0128516
0.273007 -0.0348644 0.0129422
0.282979 -0.0355965 0.0130127
0.292955 -0.0362939 0.0130639
0.302933 -0.0369566 0.0130966
0.312913 -0.0375849 0.0131113
0.322895 -0.0381787 0.0131088
0.33288 -0.0387381 0.0130897
0.342866 -0.0392633 0.0130546
0.352854 -0.0397542 0.0130043
0.362843 -0.040211 0.0129394
0.372834 -0.0406337 0.0128604
0.382826 -0.0410224 0.012768
0.392819 -0.0413771 0.0126628
0.402813 -0.0416979 0.0125454
0.412808 -0.0419848 0.0124163
0.422804 -0.042238 0.0122762
0.4328 -0.0424573 0.0121256
0.442797 -0.042643 0.011965
0.452795 -0.0427949 0.011795
0.462792 -0.0429132 0.0116161
0.47279 -0.0429978 0.0114289
0.482788 -0.0430487 0.0112338
0.492786 -0.0430661 0.0110314
0.502784 -0.0430498 0.0108222
0.512781 -0.0429998 0.0106066
0.522779 -0.0429163 0.010385
0.532775 -0.042799 0.0101581
0.542771 -0.0426481 0.00992617
0.552767 -0.0424635 0.00968972
0.562762 -0.0422452 0.00944918
0.572755 -0.0419931 0.00920497
0.582748 -0.0417072 0.00895751
0.59274 -0.0413874 0.00870721
0.602731 -0.0410337 0.00845446
0.61272 -0.0406461 0.00819967
0.622708 -0.0402245 0.00794321
0.632694 -0.0397687 0.00768546
0.642678 -0.0392789 0.00742677
0.652661 -0.0387548 0.00716751
0.662642 -0.0381964 0.00690803
0.672621 -0.0376037 0.00664865
0.682598 -0.0369765 0.00638972
0.692573 -0.0363147 0.00613156
0.702545 -0.0356184 0.00587447
0.712515 -0.0348874 0.00561877
0.722483 -0.0341215 0.00536475
0.732447 -0.0333208 0.00511271
0.742409 -0.0324852 0.00486291
0.752368 -0.0316145 0.00461564
0.762324 -0.0307086 0.00437116
0.772277 -0.0297676 0.00412972
0.782226 -0.0287912 0.00389158
0.792172 -0.0277794 0.00365697
0.802114 -0.0267322 0.00342612
0.812053 -0.0256494 0.00319926
0.821988 -0.0245309 0.0029766
0.831919 -0.0233768 0.00275835
0.841845 -0.0221869 0.0025447
0.851768 -0.0209611 0.00233585
0.861685 -0.0196995 0.00213197
0.871599 -0.0184018 0.00193324
0.881508 -0.0170682 0.00173982
0.891412 -0.0156984 0.00155186
0.901311 -0.0142926 0.00136951
0.911205 -0.0128505 0.0011929
0.921093 -0.0113723 0.00102217
0.930976 -0.00985786 0.000857418
0.940854 -0.00830717 0.000698763
0.950726 -0.00672021 0.000546302
0.960593 -0.00509697 0.000400122
0.970453 -0.00343746 0.000260301
0.980307 -0.00174166 0.000126908
1 0 0
