# Supplementary material for: Shapes of leaves with parallel venation. Modelling of the Epipactis sp. (Orchidaceae) leaves with the help of a system of coupled elastic beams
Source: PeerJ. 2016 Jun 28;4:e2165. doi: 10.7717/peerj.2165 (PMC4928462; doi:10.7717/peerj.2165)
Supplement: Supplemental Information [file peerj-04-2165-s001.zip › balcym32_15e.dt]

-0.00787313 0 0
0.00203656 -0.000963318 0.000932553
0.0119521 -0.00190657 0.00182238
0.0218732 -0.00282975 0.00267044
0.0317995 -0.00373282 0.00347768
0.0417308 -0.00461579 0.00424504
0.0516669 -0.00547863 0.00497346
0.0616073 -0.00632137 0.00566386
0.071552 -0.00714399 0.00631716
0.0815006 -0.0079465 0.00693428
0.0914529 -0.00872892 0.0075161
0.101409 -0.00949126 0.00806353
0.111368 -0.0102335 0.00857744
0.12133 -0.0109558 0.00905871
0.131295 -0.011658 0.0095082
0.141263 -0.0123403 0.00992678
0.151234 -0.0130026 0.0103153
0.161207 -0.013645 0.0106745
0.171182 -0.0142675 0.0110054
0.181159 -0.0148702 0.0113087
0.191138 -0.0154532 0.0115851
0.201119 -0.0160163 0.0118356
0.211102 -0.0165598 0.0120609
0.221086 -0.0170836 0.0122618
0.231072 -0.0175878 0.012439
0.241059 -0.0180725 0.0125933
0.251047 -0.0185376 0.0127255
0.261036 -0.0189833 0.0128363
0.271027 -0.0194096 0.0129263
0.281018 -0.0198165 0.0129965
0.291011 -0.0202042 0.0130473
0.301004 -0.0205725 0.0130796
0.310998 -0.0209217 0.013094
0.320992 -0.0212517 0.0130912
0.330987 -0.0215626 0.0130719
0.340983 -0.0218544 0.0130366
0.350979 -0.0221272 0.0129862
0.360976 -0.022381 0.0129211
0.370973 -0.0226158 0.012842
0.38097 -0.0228317 0.0127496
0.390967 -0.0230288 0.0126444
0.400965 -0.023207 0.012527
0.410963 -0.0233664 0.012398
0.420961 -0.023507 0.012258
0.430959 -0.0236289 0.0121075
0.440957 -0.0237319 0.0119472
0.450956 -0.0238163 0.0117774
0.460954 -0.023882 0.0115988
0.470952 -0.0239289 0.0114119
0.48095 -0.0239572 0.0112171
0.490948 -0.0239668 0.0110151
0.500946 -0.0239577 0.0108062
0.510943 -0.0239299 0.010591
0.520941 -0.0238834 0.0103699
0.530938 -0.0238182 0.0101435
0.540935 -0.0237343 0.00991204
0.550932 -0.0236317 0.00967612
0.560928 -0.0235103 0.00943612
0.570924 -0.0233702 0.00919248
0.58092 -0.0232113 0.00894561
0.590915 -0.0230335 0.00869591
0.60091 -0.0228369 0.00844379
0.610904 -0.0226215 0.00818963
0.620898 -0.0223871 0.00793381
0.630892 -0.0221338 0.00767671
0.640885 -0.0218615 0.00741868
0.650877 -0.0215702 0.00716009
0.660869 -0.0212598 0.00690127
0.67086 -0.0209303 0.00664257
0.680851 -0.0205816 0.0063843
0.690841 -0.0202137 0.0061268
0.70083 -0.0198266 0.00587037
0.710818 -0.0194201 0.00561532
0.720806 -0.0189943 0.00536193
0.730793 -0.018549 0.0051105
0.740779 -0.0180843 0.00486131
0.750764 -0.0176001 0.00461463
0.760749 -0.0170963 0.00437071
0.770732 -0.0165728 0.00412981
0.780714 -0.0160297 0.00389217
0.790696 -0.0154668 0.00365804
0.800676 -0.0148842 0.00342764
0.810655 -0.0142817 0.00320119
0.820634 -0.0136594 0.0029789
0.83061 -0.0130171 0.00276098
0.840586 -0.0123549 0.00254762
0.850561 -0.0116726 0.00233901
0.860534 -0.0109703 0.00213532
0.870506 -0.0102478 0.00193672
0.880476 -0.00950529 0.00174338
0.890445 -0.00874256 0.00155544
0.900413 -0.00795962 0.00137305
0.910379 -0.00715645 0.00119634
0.920344 -0.00633302 0.00102544
0.930307 -0.00548931 0.000860447
0.940268 -0.00462529 0.000701481
0.950228 -0.00374095 0.000548635
0.960186 -0.00283627 0.000401993
0.970142 -0.00191124 0.000261631
0.980096 -0.000965858 0.000127615
1 0 0
