# Supplementary material for: Shapes of leaves with parallel venation. Modelling of the Epipactis sp. (Orchidaceae) leaves with the help of a system of coupled elastic beams
Source: PeerJ. 2016 Jun 28;4:e2165. doi: 10.7717/peerj.2165 (PMC4928462; doi:10.7717/peerj.2165)
Supplement: Supplemental Information [file peerj-04-2165-s001.zip › balcym32_16e.dt]

-0.00889523 0 0
0.00104435 -0.00057857 0.000932514
0.0109885 -0.00114507 0.00182228
0.0209371 -0.00169948 0.00267025
0.0308896 -0.0022418 0.00347738
0.040846 -0.00277202 0.00424462
0.050806 -0.00329015 0.0049729
0.0607693 -0.00379617 0.00566315
0.0707357 -0.0042901 0.00631628
0.080705 -0.00477194 0.00693322
0.090677 -0.0052417 0.00751486
0.100651 -0.00569939 0.00806209
0.110628 -0.00614503 0.00857581
0.120607 -0.00657862 0.00905688
0.130588 -0.00700018 0.00950617
0.140571 -0.00740974 0.00992454
0.150556 -0.00780731 0.0103128
0.160542 -0.00819293 0.0106719
0.170529 -0.0085666 0.0110026
0.180518 -0.00892836 0.0113056
0.190508 -0.00927823 0.0115819
0.200499 -0.00961624 0.0118322
0.210491 -0.00994242 0.0120573
0.220484 -0.0102568 0.012258
0.230478 -0.0105594 0.0124351
0.240473 -0.0108503 0.0125892
0.250468 -0.0111294 0.0127213
0.260464 -0.0113969 0.0128319
0.27046 -0.0116527 0.0129218
0.280457 -0.0118969 0.0129918
0.290454 -0.0121295 0.0130426
0.300452 -0.0123506 0.0130748
0.310449 -0.0125601 0.0130891
0.320447 -0.0127581 0.0130862
0.330446 -0.0129447 0.0130668
0.340444 -0.0131197 0.0130315
0.350443 -0.0132834 0.012981
0.360441 -0.0134357 0.0129159
0.37044 -0.0135766 0.0128368
0.380439 -0.0137062 0.0127444
0.390437 -0.0138244 0.0126392
0.400436 -0.0139313 0.0125218
0.410435 -0.014027 0.0123928
0.420434 -0.0141113 0.0122528
0.430432 -0.0141844 0.0121024
0.440431 -0.0142463 0.0119421
0.450429 -0.0142969 0.0117724
0.460427 -0.0143363 0.0115939
0.470426 -0.0143644 0.011407
0.480424 -0.0143814 0.0112124
0.490422 -0.0143871 0.0110104
0.50042 -0.0143816 0.0108017
0.510417 -0.014365 0.0105866
0.520415 -0.0143371 0.0103656
0.530412 -0.0142979 0.0101393
0.540409 -0.0142476 0.00990803
0.550406 -0.014186 0.00967225
0.560403 -0.0141132 0.00943241
0.5704 -0.0140291 0.00918893
0.580396 -0.0139337 0.00894222
0.590393 -0.0138271 0.0086927
0.600389 -0.0137091 0.00844075
0.610385 -0.0135798 0.00818677
0.62038 -0.0134392 0.00793114
0.630376 -0.0132872 0.00767423
0.640371 -0.0131238 0.00741639
0.650366 -0.0129489 0.00715798
0.660361 -0.0127627 0.00689936
0.670356 -0.0125649 0.00664084
0.680351 -0.0123557 0.00638277
0.690345 -0.0121349 0.00612545
0.700339 -0.0119026 0.00586921
0.710333 -0.0116586 0.00561434
0.720326 -0.0114031 0.00536114
0.730319 -0.0111358 0.00510989
0.740312 -0.0108569 0.00486087
0.750305 -0.0105663 0.00461435
0.760298 -0.0102639 0.00437059
0.77029 -0.00994974 0.00412984
0.780282 -0.00962375 0.00389235
0.790273 -0.0092859 0.00365836
0.800264 -0.00893618 0.00342808
0.810255 -0.00857454 0.00320175
0.820246 -0.00820096 0.00297957
0.830236 -0.00781541 0.00276174
0.840226 -0.00741786 0.00254846
0.850215 -0.00700828 0.00233991
0.860204 -0.00658664 0.00213628
0.870193 -0.00615293 0.00193772
0.880181 -0.00570711 0.0017444
0.890169 -0.00524917 0.00155647
0.900156 -0.00477908 0.00137407
0.910143 -0.00429683 0.00119733
0.920129 -0.0038024 0.00102637
0.930115 -0.00329576 0.000861313
0.9401 -0.00277692 0.000702259
0.950085 -0.00224585 0.000549302
0.960069 -0.00170255 0.000402528
0.970053 -0.00114701 0.000262011
0.980036 -0.000579213 0.000127817
1 0 0
