# Supplementary material for: Shapes of leaves with parallel venation. Modelling of the Epipactis sp. (Orchidaceae) leaves with the help of a system of coupled elastic beams
Source: PeerJ. 2016 Jun 28;4:e2165. doi: 10.7717/peerj.2165 (PMC4928462; doi:10.7717/peerj.2165)
Supplement: Supplemental Information [file peerj-04-2165-s001.zip › balcym32_17e.dt]

-0.00947047 0 0
0.000485931 0 0.000932491
0.0104462 0 0.00182222
0.0204102 0 0.00267014
0.0303776 0 0.00347721
0.0403481 0 0.00424438
0.0503215 0 0.00497258
0.0602977 0 0.00566274
0.0702763 0 0.00631579
0.0802572 0 0.00693262
0.0902403 0 0.00751416
0.100225 0 0.00806128
0.110212 0 0.00857489
0.120201 0 0.00905585
0.13019 0 0.00950503
0.140182 0 0.00992328
0.150174 0 0.0103115
0.160168 0 0.0106704
0.170162 0 0.011001
0.180158 0 0.0113039
0.190154 0 0.0115801
0.200151 0 0.0118303
0.210148 0 0.0120553
0.220146 0 0.0122559
0.230144 0 0.0124329
0.240143 0 0.0125869
0.250142 0 0.0127189
0.260142 0 0.0128294
0.270141 0 0.0129193
0.280141 0 0.0129892
0.290141 0 0.0130399
0.300141 0 0.013072
0.310141 0 0.0130863
0.320141 0 0.0130834
0.330141 0 0.0130639
0.340141 0 0.0130286
0.350141 0 0.0129781
0.36014 0 0.012913
0.37014 0 0.0128339
0.38014 0 0.0127414
0.390139 0 0.0126362
0.400138 0 0.0125188
0.410138 0 0.0123899
0.420137 0 0.0122499
0.430136 0 0.0120995
0.440134 0 0.0119392
0.450133 0 0.0117695
0.460131 0 0.011591
0.470129 0 0.0114042
0.480128 0 0.0112097
0.490126 0 0.0110078
0.500123 0 0.0107991
0.510121 0 0.0105841
0.520119 0 0.0103632
0.530116 0 0.0101369
0.540113 0 0.00990573
0.550111 0 0.00967004
0.560108 0 0.00943028
0.570105 0 0.00918689
0.580102 0 0.00894028
0.590099 0 0.00869085
0.600095 0 0.00843901
0.610092 0 0.00818513
0.620089 0 0.0079296
0.630086 0 0.00767279
0.640082 0 0.00741506
0.650079 0 0.00715676
0.660076 0 0.00689824
0.670072 0 0.00663983
0.680069 0 0.00638186
0.690066 0 0.00612465
0.700062 0 0.00586852
0.710059 0 0.00561375
0.720056 0 0.00536065
0.730053 0 0.0051095
0.74005 0 0.00486058
0.750047 0 0.00461415
0.760044 0 0.00437048
0.770041 0 0.00412982
0.780038 0 0.00389241
0.790035 0 0.0036585
0.800033 0 0.00342829
0.81003 0 0.00320203
0.820028 0 0.00297991
0.830025 0 0.00276213
0.840023 0 0.0025489
0.850021 0 0.00234039
0.860019 0 0.00213679
0.870017 0 0.00193825
0.880015 0 0.00174495
0.890013 0 0.00155702
0.900011 0 0.00137462
0.91001 0 0.00119786
0.920008 0 0.00102688
0.930007 0 0.000861786
0.940006 0 0.000702684
0.950005 0 0.000549668
0.960003 0 0.000402821
0.970002 0 0.00026222
0.980002 0 0.000127928
1 0 0
