# Supplementary material for: Shapes of leaves with parallel venation. Modelling of the Epipactis sp. (Orchidaceae) leaves with the help of a system of coupled elastic beams
Source: PeerJ. 2016 Jun 28;4:e2165. doi: 10.7717/peerj.2165 (PMC4928462; doi:10.7717/peerj.2165)
Supplement: Supplemental Information [file peerj-04-2165-s001.zip › balcym32_18e.dt]

-0.00889523 0 0
0.00104435 0.00057857 0.000932514
0.0109885 0.00114507 0.00182228
0.0209371 0.00169948 0.00267025
0.0308896 0.0022418 0.00347738
0.040846 0.00277202 0.00424462
0.050806 0.00329015 0.0049729
0.0607693 0.00379617 0.00566315
0.0707357 0.0042901 0.00631628
0.080705 0.00477194 0.00693322
0.090677 0.0052417 0.00751486
0.100651 0.00569939 0.00806209
0.110628 0.00614503 0.00857581
0.120607 0.00657862 0.00905688
0.130588 0.00700018 0.00950617
0.140571 0.00740974 0.00992454
0.150556 0.00780731 0.0103128
0.160542 0.00819293 0.0106719
0.170529 0.0085666 0.0110026
0.180518 0.00892836 0.0113056
0.190508 0.00927823 0.0115819
0.200499 0.00961624 0.0118322
0.210491 0.00994242 0.0120573
0.220484 0.0102568 0.012258
0.230478 0.0105594 0.0124351
0.240473 0.0108503 0.0125892
0.250468 0.0111294 0.0127213
0.260464 0.0113969 0.0128319
0.27046 0.0116527 0.0129218
0.280457 0.0118969 0.0129918
0.290454 0.0121295 0.0130426
0.300452 0.0123506 0.0130748
0.310449 0.0125601 0.0130891
0.320447 0.0127581 0.0130862
0.330446 0.0129447 0.0130668
0.340444 0.0131197 0.0130315
0.350443 0.0132834 0.012981
0.360441 0.0134357 0.0129159
0.37044 0.0135766 0.0128368
0.380439 0.0137062 0.0127444
0.390437 0.0138244 0.0126392
0.400436 0.0139313 0.0125218
0.410435 0.014027 0.0123928
0.420434 0.0141113 0.0122528
0.430432 0.0141844 0.0121024
0.440431 0.0142463 0.0119421
0.450429 0.0142969 0.0117724
0.460427 0.0143363 0.0115939
0.470426 0.0143644 0.011407
0.480424 0.0143814 0.0112124
0.490422 0.0143871 0.0110104
0.50042 0.0143816 0.0108017
0.510417 0.014365 0.0105866
0.520415 0.0143371 0.0103656
0.530412 0.0142979 0.0101393
0.540409 0.0142476 0.00990803
0.550406 0.014186 0.00967225
0.560403 0.0141132 0.00943241
0.5704 0.0140291 0.00918893
0.580396 0.0139337 0.00894222
0.590393 0.0138271 0.0086927
0.600389 0.0137091 0.00844075
0.610385 0.0135798 0.00818677
0.62038 0.0134392 0.00793114
0.630376 0.0132872 0.00767423
0.640371 0.0131238 0.00741639
0.650366 0.0129489 0.00715798
0.660361 0.0127627 0.00689936
0.670356 0.0125649 0.00664084
0.680351 0.0123557 0.00638277
0.690345 0.0121349 0.00612545
0.700339 0.0119026 0.00586921
0.710333 0.0116586 0.00561434
0.720326 0.0114031 0.00536114
0.730319 0.0111358 0.00510989
0.740312 0.0108569 0.00486087
0.750305 0.0105663 0.00461435
0.760298 0.0102639 0.00437059
0.77029 0.00994974 0.00412984
0.780282 0.00962375 0.00389235
0.790273 0.0092859 0.00365836
0.800264 0.00893618 0.00342808
0.810255 0.00857454 0.00320175
0.820246 0.00820096 0.00297957
0.830236 0.00781541 0.00276174
0.840226 0.00741786 0.00254846
0.850215 0.00700828 0.00233991
0.860204 0.00658664 0.00213628
0.870193 0.00615293 0.00193772
0.880181 0.00570711 0.0017444
0.890169 0.00524917 0.00155647
0.900156 0.00477908 0.00137407
0.910143 0.00429683 0.00119733
0.920129 0.0038024 0.00102637
0.930115 0.00329576 0.000861313
0.9401 0.00277692 0.000702259
0.950085 0.00224585 0.000549302
0.960069 0.00170255 0.000402528
0.970053 0.00114701 0.000262011
0.980036 0.000579213 0.000127817
1 0 0
