# Supplementary material for: Shapes of leaves with parallel venation. Modelling of the Epipactis sp. (Orchidaceae) leaves with the help of a system of coupled elastic beams
Source: PeerJ. 2016 Jun 28;4:e2165. doi: 10.7717/peerj.2165 (PMC4928462; doi:10.7717/peerj.2165)
Supplement: Supplemental Information [file peerj-04-2165-s001.zip › balcym32_20e.dt]

-0.0063413 0 0
0.00352359 0.00134662 0.000932611
0.0133962 0.00266527 0.00182253
0.0232762 0.00395593 0.00267072
0.0331632 0.00521857 0.00347812
0.043057 0.00645317 0.00424567
0.0529571 0.00765971 0.0049743
0.0628633 0.00883818 0.00566494
0.0727754 0.00998859 0.00631849
0.082693 0.0111109 0.00693586
0.0926159 0.0122053 0.00751796
0.102544 0.0132715 0.00806568
0.112476 0.0143098 0.00857988
0.122413 0.0153201 0.00906145
0.132355 0.0163025 0.00951125
0.1423 0.0172569 0.00993013
0.15225 0.0181835 0.0103189
0.162203 0.0190823 0.0106785
0.172159 0.0199533 0.0110097
0.182119 0.0207966 0.0113132
0.192082 0.0216123 0.01159
0.202048 0.0224003 0.0118407
0.212016 0.0231608 0.0120663
0.221987 0.0238938 0.0122674
0.231961 0.0245994 0.0124449
0.241936 0.0252777 0.0125995
0.251914 0.0259287 0.0127319
0.261894 0.0265525 0.0128428
0.271876 0.0271491 0.0129331
0.281859 0.0277187 0.0130034
0.291845 0.0282613 0.0130544
0.301831 0.0287769 0.0130869
0.311819 0.0292656 0.0131014
0.321808 0.0297276 0.0130987
0.331799 0.0301628 0.0130795
0.341791 0.0305713 0.0130443
0.351783 0.0309531 0.0129939
0.361777 0.0313084 0.0129289
0.371771 0.0316372 0.0128499
0.381766 0.0319395 0.0127575
0.391761 0.0322154 0.0126523
0.401758 0.0324649 0.0125349
0.411754 0.0326881 0.0124059
0.421751 0.0328849 0.0122658
0.431749 0.0330555 0.0121153
0.441746 0.0331999 0.0119548
0.451744 0.033318 0.0117849
0.461742 0.03341 0.0116062
0.47174 0.0334757 0.0114192
0.481738 0.0335153 0.0112243
0.491736 0.0335288 0.0110221
0.501734 0.033516 0.010813
0.511732 0.0334772 0.0105977
0.521729 0.0334121 0.0103764
0.531726 0.0333209 0.0101497
0.541723 0.0332035 0.00991809
0.551719 0.0330598 0.00968194
0.561714 0.03289 0.00944171
0.57171 0.0326938 0.00919782
0.581704 0.0324714 0.0089507
0.591698 0.0322226 0.00870074
0.601691 0.0319475 0.00844835
0.611683 0.0316459 0.00819392
0.621674 0.0313179 0.00793783
0.631665 0.0309633 0.00768045
0.641654 0.0305822 0.00742214
0.651642 0.0301744 0.00716326
0.66163 0.02974 0.00690416
0.671616 0.0292788 0.00664517
0.6816 0.0287908 0.00638662
0.691584 0.0282759 0.00612883
0.701566 0.027734 0.00587212
0.711546 0.0271652 0.00561679
0.721525 0.0265693 0.00536314
0.731503 0.0259462 0.00511144
0.741478 0.0252958 0.00486199
0.751452 0.0246182 0.00461506
0.761424 0.0239132 0.0043709
0.771395 0.0231808 0.00412977
0.781363 0.0224208 0.00389192
0.791329 0.0216333 0.00365758
0.801293 0.0208181 0.00342699
0.811255 0.0199752 0.00320036
0.821214 0.0191045 0.00297792
0.831172 0.018206 0.00275985
0.841126 0.0172795 0.00254637
0.851078 0.0163251 0.00233765
0.861028 0.0153427 0.00213388
0.870975 0.0143322 0.00193523
0.880919 0.0132936 0.00174185
0.89086 0.0122268 0.00155391
0.900798 0.0111319 0.00137154
0.910733 0.0100087 0.00119487
0.920665 0.00885719 0.00102404
0.930594 0.0076774 0.000859149
0.94052 0.00646929 0.000700317
0.950442 0.00523283 0.000547635
0.96036 0.00396801 0.000401191
0.970275 0.00267482 0.000261061
0.980187 0.00135325 0.000127312
1 0 0
