# Supplementary material for: Shapes of leaves with parallel venation. Modelling of the Epipactis sp. (Orchidaceae) leaves with the help of a system of coupled elastic beams
Source: PeerJ. 2016 Jun 28;4:e2165. doi: 10.7717/peerj.2165 (PMC4928462; doi:10.7717/peerj.2165)
Supplement: Supplemental Information [file peerj-04-2165-s001.zip › balcym32_22e.dt]

-0.0017554 0 0
0.00797554 0.00210657 0.000932788
0.0177198 0.0041698 0.001823
0.0274768 0.00618959 0.00267158
0.0372461 0.0081659 0.00347946
0.0470274 0.0100987 0.00424757
0.0568202 0.0119878 0.00497684
0.066624 0.0138333 0.00566817
0.0764385 0.0156352 0.00632247
0.0862633 0.0173935 0.00694064
0.0960979 0.019108 0.00752357
0.105942 0.0207789 0.00807215
0.115795 0.0224062 0.00858724
0.125657 0.0239898 0.00906972
0.135528 0.0255299 0.00952043
0.145406 0.0270264 0.00994023
0.155292 0.0284794 0.0103299
0.165186 0.029889 0.0106904
0.175086 0.0312552 0.0110225
0.184994 0.0325781 0.0113269
0.194908 0.0338578 0.0116045
0.204828 0.0350943 0.0118562
0.214754 0.0362877 0.0120825
0.224685 0.0374381 0.0122844
0.234622 0.0385456 0.0124627
0.244564 0.0396103 0.0126179
0.254511 0.0406323 0.012751
0.264462 0.0416117 0.0128626
0.274417 0.0425485 0.0129535
0.284377 0.0434429 0.0130243
0.294341 0.044295 0.0130758
0.304308 0.0451048 0.0131087
0.314278 0.0458724 0.0131237
0.324252 0.046598 0.0131214
0.334228 0.0472816 0.0131024
0.344208 0.0479234 0.0130676
0.354189 0.0485233 0.0130174
0.364174 0.0490816 0.0129525
0.37416 0.0495982 0.0128736
0.384148 0.0500732 0.0127812
0.394138 0.0505068 0.012676
0.40413 0.0508989 0.0125585
0.414123 0.0512496 0.0124294
0.424117 0.0515591 0.0122892
0.434112 0.0518273 0.0121385
0.444108 0.0520542 0.0119778
0.454105 0.05224 0.0118076
0.464102 0.0523846 0.0116286
0.4741 0.0524881 0.0114411
0.484098 0.0525504 0.0112458
0.494096 0.0525717 0.0110432
0.504094 0.0525518 0.0108336
0.514091 0.0524909 0.0106177
0.524088 0.0523888 0.0103959
0.534084 0.0522456 0.0101686
0.54408 0.0520613 0.00993632
0.554075 0.0518357 0.00969949
0.564068 0.051569 0.00945856
0.57406 0.051261 0.00921394
0.584051 0.0509117 0.00896606
0.59404 0.050521 0.00871532
0.604028 0.0500889 0.00846214
0.614013 0.0496153 0.00820689
0.623997 0.0491001 0.00794997
0.633978 0.0485433 0.00769175
0.643957 0.0479448 0.00743259
0.653933 0.0473045 0.00717285
0.663906 0.0466224 0.00691289
0.673876 0.0458982 0.00665304
0.683844 0.045132 0.00639363
0.693807 0.0443237 0.00613499
0.703768 0.0434731 0.00587743
0.713725 0.0425801 0.00562127
0.723677 0.0416447 0.0053668
0.733626 0.0406667 0.0051143
0.743571 0.039646 0.00486407
0.753511 0.0385827 0.00461638
0.763447 0.0374764 0.0043715
0.773377 0.0363272 0.00412968
0.783303 0.0351349 0.00389117
0.793224 0.0338995 0.00365621
0.803139 0.0326209 0.00342505
0.813049 0.0312989 0.00319789
0.822952 0.0299335 0.00297497
0.83285 0.0285246 0.00275648
0.842742 0.0270721 0.00254263
0.852627 0.025576 0.0023336
0.862506 0.0240361 0.00212959
0.872377 0.0224525 0.00193076
0.882242 0.020825 0.00173728
0.8921 0.0191536 0.0015493
0.90195 0.0174383 0.00136698
0.911792 0.0156791 0.00119045
0.921627 0.0138758 0.00101983
0.931453 0.0120285 0.000855253
0.941271 0.0101372 0.00069682
0.951081 0.00820178 0.000544634
0.960882 0.00622234 0.000398784
0.970674 0.00419886 0.00025935
0.980457 0.00213135 0.000126402
1 0 0
