# Supplementary material for: Shapes of leaves with parallel venation. Modelling of the Epipactis sp. (Orchidaceae) leaves with the help of a system of coupled elastic beams
Source: PeerJ. 2016 Jun 28;4:e2165. doi: 10.7717/peerj.2165 (PMC4928462; doi:10.7717/peerj.2165)
Supplement: Supplemental Information [file peerj-04-2165-s001.zip › balcym32_23e.dt]

0.00129392 0 0
0.0109359 0.00248208 0.000932906
0.0205948 0.00491341 0.00182331
0.0302701 0.00729385 0.00267215
0.0399613 0.00962331 0.00348035
0.0496679 0.0119017 0.00424884
0.0593893 0.014129 0.00497853
0.069125 0.0163051 0.00567033
0.0788747 0.0184299 0.00632513
0.0886377 0.0205035 0.00694384
0.0984136 0.0225258 0.00752733
0.108202 0.0244968 0.00807648
0.118002 0.0264166 0.00859217
0.127814 0.028285 0.00907525
0.137637 0.0301022 0.00952657
0.147471 0.0318682 0.00994698
0.157315 0.033583 0.0103373
0.167169 0.0352467 0.0106984
0.177033 0.0368593 0.0110311
0.186905 0.0384209 0.0113361
0.196787 0.0399317 0.0116143
0.206676 0.0413915 0.0118665
0.216574 0.0428006 0.0120934
0.226479 0.044159 0.0122958
0.236391 0.0454669 0.0124746
0.246311 0.0467243 0.0126303
0.256237 0.0479313 0.0127638
0.266169 0.049088 0.0128759
0.276107 0.0501946 0.0129671
0.286051 0.0512511 0.0130383
0.296 0.0522576 0.0130902
0.305954 0.0532143 0.0131234
0.315913 0.0541212 0.0131386
0.325876 0.0549785 0.0131365
0.335843 0.0557862 0.0131178
0.345814 0.0565445 0.0130831
0.355789 0.0572534 0.0130331
0.365767 0.0579131 0.0129683
0.375748 0.0585236 0.0128894
0.385732 0.059085 0.0127971
0.395718 0.0595974 0.0126919
0.405706 0.0600609 0.0125744
0.415697 0.0604755 0.0124452
0.425689 0.0608412 0.0123049
0.435683 0.0611582 0.0121541
0.445678 0.0614265 0.0119932
0.455674 0.0616462 0.0118229
0.465671 0.0618172 0.0116436
0.475669 0.0619396 0.0114559
0.485666 0.0620134 0.0112603
0.495664 0.0620386 0.0110573
0.505662 0.0620153 0.0108475
0.515659 0.0619434 0.0106312
0.525656 0.0618229 0.010409
0.535652 0.0616538 0.0101813
0.545647 0.061436 0.00994856
0.555641 0.0611696 0.00971128
0.565633 0.0608545 0.00946987
0.575623 0.0604907 0.00922476
0.585611 0.060078 0.00897638
0.595598 0.0596165 0.00872512
0.605581 0.059106 0.0084714
0.615562 0.0585465 0.00821561
0.62554 0.057938 0.00795813
0.635515 0.0572803 0.00769935
0.645487 0.0565733 0.00743962
0.655455 0.0558169 0.00717931
0.665419 0.0550112 0.00691877
0.675379 0.0541558 0.00665834
0.685334 0.0532508 0.00639835
0.695285 0.0522961 0.00613914
0.705231 0.0512915 0.00588102
0.715172 0.0502369 0.0056243
0.725108 0.0491322 0.00536927
0.735038 0.0479773 0.00511624
0.744961 0.0467722 0.00486549
0.754879 0.0455166 0.0046173
0.76479 0.0442104 0.00437193
0.774695 0.0428537 0.00412964
0.784593 0.0414462 0.00389069
0.794483 0.0399878 0.00365532
0.804365 0.0384785 0.00342377
0.81424 0.0369182 0.00319626
0.824107 0.0353068 0.00297301
0.833965 0.0336441 0.00275424
0.843815 0.0319302 0.00254014
0.853656 0.0301649 0.00233091
0.863487 0.0283482 0.00212673
0.873309 0.02648 0.00192778
0.883121 0.0245602 0.00173423
0.892923 0.0225889 0.00154624
0.902715 0.0205659 0.00136394
0.912495 0.0184913 0.0011875
0.922265 0.0163651 0.00101703
0.932024 0.0141871 0.000852652
0.941771 0.0119575 0.000694486
0.951506 0.00967622 0.00054263
0.961229 0.00734328 0.000397176
0.970939 0.00495871 0.000258207
0.980637 0.00252256 0.000125795
1 0 0
