# Supplementary material for: Shapes of leaves with parallel venation. Modelling of the Epipactis sp. (Orchidaceae) leaves with the help of a system of coupled elastic beams
Source: PeerJ. 2016 Jun 28;4:e2165. doi: 10.7717/peerj.2165 (PMC4928462; doi:10.7717/peerj.2165)
Supplement: Supplemental Information [file peerj-04-2165-s001.zip › balcym32_24e.dt]

0.00484343 0 0
0.014382 0.00285387 0.000933045
0.0239417 0.00564978 0.00182368
0.033522 0.00838759 0.00267282
0.0431222 0.0110672 0.0034814
0.0527418 0.0136883 0.00425033
0.0623802 0.0162511 0.00498051
0.0720367 0.0187552 0.00567286
0.0817108 0.0212007 0.00632825
0.091402 0.0235875 0.00694758
0.10111 0.0259156 0.00753172
0.110833 0.0281849 0.00808155
0.120572 0.0303954 0.00859793
0.130326 0.0325471 0.00908172
0.140094 0.03464 0.00953376
0.149876 0.0366741 0.00995489
0.159671 0.0386495 0.0103459
0.169479 0.0405662 0.0107077
0.179299 0.0424242 0.0110411
0.189131 0.0442237 0.0113468
0.198974 0.0459646 0.0116257
0.208828 0.0476471 0.0118786
0.218693 0.0492713 0.0121061
0.228567 0.0508371 0.0123092
0.238451 0.0523448 0.0124885
0.248344 0.0537944 0.0126448
0.258246 0.055186 0.0127789
0.268156 0.0565198 0.0128914
0.278074 0.0577958 0.0129831
0.287999 0.0590141 0.0130548
0.297931 0.0601749 0.013107
0.30787 0.0612783 0.0131406
0.317815 0.0623244 0.0131561
0.327766 0.0633132 0.0131543
0.337722 0.064245 0.0131358
0.347684 0.0651197 0.0131013
0.35765 0.0659376 0.0130514
0.367621 0.0666986 0.0129868
0.377596 0.067403 0.012908
0.387574 0.0680508 0.0128157
0.397556 0.068642 0.0127106
0.407541 0.0691768 0.012593
0.417529 0.0696553 0.0124638
0.427519 0.0700774 0.0123234
0.437511 0.0704433 0.0121724
0.447505 0.070753 0.0120113
0.4575 0.0710065 0.0118407
0.467497 0.071204 0.0116612
0.477494 0.0713453 0.0114732
0.487492 0.0714307 0.0112773
0.497489 0.0714599 0.011074
0.507487 0.0714331 0.0108637
0.517484 0.0713503 0.010647
0.527481 0.0712114 0.0104243
0.537476 0.0710165 0.0101961
0.54747 0.0707654 0.00996292
0.557463 0.0704582 0.00972511
0.567453 0.0700949 0.00948315
0.577441 0.0696752 0.00923747
0.587427 0.0691993 0.00898849
0.59741 0.068667 0.00873663
0.607389 0.0680783 0.00848228
0.617365 0.0674331 0.00822585
0.627337 0.0667313 0.00796773
0.637304 0.0659727 0.00770828
0.647268 0.0651574 0.00744788
0.657226 0.0642852 0.0071869
0.667179 0.063356 0.00692568
0.677127 0.0623698 0.00666458
0.687069 0.0613262 0.00640392
0.697005 0.0602254 0.00614403
0.706934 0.0590671 0.00588525
0.716857 0.0578513 0.00562787
0.726772 0.0565778 0.0053722
0.73668 0.0552465 0.00511855
0.746579 0.0538573 0.00486718
0.756471 0.05241 0.0046184
0.766354 0.0509046 0.00437246
0.776228 0.049341 0.00412962
0.786092 0.047719 0.00389016
0.795947 0.0460386 0.0036543
0.805792 0.0442996 0.00342229
0.815627 0.042502 0.00319437
0.82545 0.0406456 0.00297074
0.835263 0.0387304 0.00275163
0.845063 0.0367563 0.00253724
0.854852 0.0347233 0.00232777
0.864629 0.0326312 0.0021234
0.874393 0.0304801 0.00192431
0.884143 0.0282699 0.00173067
0.893881 0.0260006 0.00154265
0.903604 0.023672 0.0013604
0.913313 0.0212844 0.00118406
0.923008 0.0188375 0.00101375
0.932687 0.0163316 0.000849616
0.942351 0.0137664 0.00069176
0.951999 0.0111422 0.00054029
0.961632 0.00845894 0.000395299
0.971247 0.00571668 0.000256873
0.980846 0.00291548 0.000125085
1 0 0
