# Supplementary material for: Shapes of leaves with parallel venation. Modelling of the Epipactis sp. (Orchidaceae) leaves with the help of a system of coupled elastic beams
Source: PeerJ. 2016 Jun 28;4:e2165. doi: 10.7717/peerj.2165 (PMC4928462; doi:10.7717/peerj.2165)
Supplement: Supplemental Information [file peerj-04-2165-s001.zip › balcym32_26e.dt]

0.0134279 0 0
0.0227167 0.00358401 0.000933382
0.0320369 0.00709652 0.00182457
0.0413876 0.0105373 0.00267446
0.0507682 0.013906 0.00348396
0.0601777 0.0172024 0.00425396
0.0696153 0.0204264 0.00498536
0.0790803 0.0235777 0.00567903
0.0885719 0.0266561 0.00633586
0.0980892 0.0296617 0.00695671
0.107632 0.0325941 0.00754245
0.117198 0.0354533 0.00809393
0.126788 0.0382392 0.00861201
0.136401 0.0409518 0.00909753
0.146036 0.0435909 0.00955132
0.155691 0.0461566 0.00997422
0.165368 0.0486489 0.010367
0.175064 0.0510676 0.0107306
0.184779 0.053413 0.0110657
0.194513 0.0556848 0.0113731
0.204264 0.0578833 0.0116537
0.214032 0.0600085 0.0119081
0.223817 0.0620603 0.0121372
0.233617 0.0640389 0.0123418
0.243432 0.0659444 0.0125226
0.253261 0.0677768 0.0126802
0.263104 0.0695362 0.0128156
0.27296 0.0712228 0.0129294
0.282829 0.0728366 0.0130222
0.292709 0.0743777 0.013095
0.3026 0.0758462 0.0131482
0.312502 0.0772423 0.0131826
0.322414 0.0785661 0.013199
0.332335 0.0798177 0.0131978
0.342265 0.0809971 0.01318
0.352204 0.0821045 0.013146
0.36215 0.0831401 0.0130965
0.372103 0.0841038 0.0130322
0.382063 0.0849959 0.0129536
0.392029 0.0858164 0.0128614
0.402 0.0865653 0.0127563
0.411976 0.0872429 0.0126387
0.421957 0.0878491 0.0125092
0.431941 0.0883841 0.0123685
0.441929 0.0888479 0.0122172
0.45192 0.0892405 0.0120556
0.461914 0.089562 0.0118845
0.471909 0.0898125 0.0117044
0.481905 0.089992 0.0115157
0.491903 0.0901005 0.011319
0.501901 0.090138 0.0111147
0.511898 0.0901046 0.0109035
0.521895 0.0900002 0.0106858
0.531891 0.0898248 0.010462
0.541885 0.0895783 0.0102327
0.551878 0.0892609 0.0099982
0.561867 0.0888723 0.0097591
0.571854 0.0884127 0.00951579
0.581836 0.0878818 0.00926871
0.591815 0.0872797 0.00901828
0.601789 0.0866062 0.00876492
0.611758 0.0858614 0.00850905
0.621721 0.0850451 0.00825105
0.631678 0.0841572 0.00799133
0.641628 0.0831976 0.00773027
0.651572 0.0821662 0.00746824
0.661507 0.0810629 0.00720561
0.671434 0.0798877 0.00694274
0.681353 0.0786403 0.00667997
0.691262 0.0773207 0.00641766
0.701161 0.0759287 0.00615614
0.711049 0.0744643 0.00589573
0.720927 0.0729273 0.00563674
0.730793 0.0713176 0.0053795
0.740647 0.0696351 0.0051243
0.750489 0.0678796 0.00487144
0.760317 0.0660511 0.0046212
0.770131 0.0641495 0.00437386
0.779931 0.0621747 0.00412969
0.789716 0.0601265 0.00388896
0.799486 0.0580049 0.00365191
0.809239 0.0558098 0.00341879
0.818975 0.0535411 0.00318984
0.828694 0.0511989 0.00296528
0.838396 0.0487829 0.00274535
0.848078 0.0462932 0.00253024
0.857742 0.0437298 0.00232017
0.867386 0.0410927 0.00211532
0.877009 0.0383818 0.00191589
0.886611 0.0355971 0.00172204
0.896192 0.0327387 0.00153396
0.905751 0.0298067 0.00135179
0.915287 0.026801 0.00117569
0.924799 0.0237217 0.00100579
0.934288 0.0205689 0.00084223
0.943752 0.0173428 0.000685128
0.95319 0.0140434 0.000534594
0.962603 0.0106709 0.000390729
0.97199 0.00722542 0.000253623
0.98135 0.00370711 0.000123357
1 0 0
