# Supplementary material for: Shapes of leaves with parallel venation. Modelling of the Epipactis sp. (Orchidaceae) leaves with the help of a system of coupled elastic beams
Source: PeerJ. 2016 Jun 28;4:e2165. doi: 10.7717/peerj.2165 (PMC4928462; doi:10.7717/peerj.2165)
Supplement: Supplemental Information [file peerj-04-2165-s001.zip › balcym32_28e.dt]

0.0239625 0 0
0.0329458 0.00429262 0.000933802
0.0419728 0.0085015 0.00182567
0.0510425 0.0126262 0.00267649
0.060154 0.0166663 0.00348714
0.069306 0.0206214 0.00425848
0.0784976 0.0244911 0.00499139
0.0877277 0.0282752 0.00568672
0.0969953 0.0319732 0.00634534
0.106299 0.035585 0.00696809
0.115639 0.0391102 0.00755582
0.125013 0.0425487 0.00810937
0.13442 0.0459002 0.00862957
0.143859 0.0491645 0.00911725
0.15333 0.0523416 0.00957323
0.162831 0.0554313 0.00999833
0.172361 0.0584334 0.0103933
0.18192 0.0613479 0.0107591
0.191506 0.0641747 0.0110963
0.201119 0.0669138 0.0114059
0.210757 0.0695651 0.0116885
0.220419 0.0721286 0.011945
0.230105 0.0746044 0.0121761
0.239813 0.0769924 0.0123826
0.249543 0.0792926 0.0125651
0.259294 0.0815052 0.0127246
0.269064 0.0836301 0.0128616
0.278854 0.0856674 0.0129769
0.288661 0.0876172 0.0130712
0.298486 0.0894796 0.0131452
0.308327 0.0912547 0.0131997
0.318183 0.0929424 0.0132352
0.328054 0.094543 0.0132526
0.337939 0.0960566 0.0132523
0.347837 0.0974832 0.0132352
0.357746 0.0988228 0.0132019
0.367667 0.100076 0.0131529
0.377599 0.101242 0.013089
0.38754 0.102322 0.0130107
0.39749 0.103315 0.0129187
0.407448 0.104222 0.0128135
0.417414 0.105042 0.0126958
0.427386 0.105776 0.0125662
0.437364 0.106424 0.0124252
0.447347 0.106986 0.0122734
0.457334 0.107462 0.0121113
0.467325 0.107852 0.0119395
0.477318 0.108155 0.0117586
0.487314 0.108373 0.011569
0.497311 0.108505 0.0113713
0.507309 0.108551 0.0111659
0.517306 0.108512 0.0109535
0.527303 0.108386 0.0107345
0.537298 0.108174 0.0105094
0.547291 0.107877 0.0102786
0.557281 0.107493 0.0100426
0.567267 0.107024 0.00980185
0.577248 0.106468 0.00955686
0.587224 0.105827 0.00930803
0.597195 0.105099 0.00905579
0.607158 0.104285 0.00880057
0.617114 0.103384 0.00854279
0.627062 0.102398 0.00828284
0.637 0.101324 0.00802113
0.646929 0.100165 0.00775804
0.656848 0.0989181 0.00749397
0.666755 0.0975848 0.00722928
0.67665 0.0961646 0.00696433
0.686532 0.0946575 0.0066995
0.6964 0.0930633 0.00643512
0.706254 0.0913819 0.00617153
0.716093 0.0896133 0.00590908
0.725916 0.0877572 0.00564809
0.735722 0.0858137 0.00538888
0.74551 0.0837826 0.00513174
0.755279 0.0816639 0.004877
0.76503 0.0794574 0.00462494
0.774759 0.0771632 0.00437585
0.784468 0.0747811 0.00413
0.794155 0.0723112 0.00388767
0.80382 0.0697533 0.00364913
0.81346 0.0671074 0.00341461
0.823077 0.0643736 0.00318437
0.832667 0.0615518 0.00295865
0.842232 0.058642 0.00273767
0.85177 0.0556443 0.00252166
0.861279 0.0525588 0.00231083
0.87076 0.0493854 0.00210538
0.880211 0.0461244 0.0019055
0.889632 0.0427757 0.00171139
0.899021 0.0393395 0.00152321
0.908378 0.035816 0.00134114
0.917701 0.0322052 0.00116533
0.926991 0.0285075 0.000995933
0.936245 0.024723 0.000833083
0.945464 0.0208519 0.000676911
0.954647 0.0168945 0.000527535
0.963791 0.012851 0.000385064
0.972898 0.00872175 0.000249594
0.981965 0.00450707 0.000121214
1 0 0
