# Supplementary material for: Shapes of leaves with parallel venation. Modelling of the Epipactis sp. (Orchidaceae) leaves with the help of a system of coupled elastic beams
Source: PeerJ. 2016 Jun 28;4:e2165. doi: 10.7717/peerj.2165 (PMC4928462; doi:10.7717/peerj.2165)
Supplement: Supplemental Information [file peerj-04-2165-s001.zip › balcym32_30e.dt]

0.0364042 0 0
0.0450279 0.00497543 0.000934307
0.0537098 0.00985645 0.001827
0.0624485 0.0146424 0.00267894
0.0712428 0.0193326 0.00349096
0.0800913 0.0239264 0.00426392
0.0889927 0.0284234 0.00499864
0.0979456 0.0328228 0.00569597
0.106949 0.0371243 0.00635675
0.116001 0.0413273 0.00698179
0.125101 0.0454315 0.00757192
0.134247 0.0494364 0.00812796
0.143437 0.0533416 0.00865072
0.152672 0.0571469 0.00914101
0.161949 0.0608519 0.00959964
0.171267 0.0644563 0.0100274
0.180624 0.0679599 0.0104251
0.19002 0.0713625 0.0107935
0.199453 0.0746638 0.0111333
0.208922 0.0778638 0.0114455
0.218425 0.0809622 0.0117306
0.227962 0.083959 0.0119895
0.237531 0.0868541 0.012223
0.24713 0.0896473 0.0124318
0.25676 0.0923387 0.0126165
0.266417 0.0949282 0.0127781
0.276101 0.0974158 0.0129171
0.285812 0.0998015 0.0130342
0.295547 0.102085 0.0131303
0.305306 0.104267 0.013206
0.315087 0.106347 0.0132619
0.324889 0.108325 0.0132989
0.334711 0.110202 0.0133174
0.344552 0.111976 0.0133183
0.354411 0.113649 0.0133021
0.364287 0.115221 0.0132695
0.374178 0.116691 0.0132212
0.384083 0.118059 0.0131578
0.394002 0.119326 0.0130798
0.403934 0.120492 0.012988
0.413876 0.121557 0.0128829
0.423829 0.12252 0.0127651
0.43379 0.123382 0.0126353
0.44376 0.124143 0.0124939
0.453737 0.124804 0.0123415
0.46372 0.125363 0.0121788
0.473708 0.125821 0.0120062
0.4837 0.126179 0.0118243
0.493695 0.126435 0.0116337
0.503691 0.126591 0.0114348
0.513689 0.126646 0.0112282
0.523686 0.126601 0.0110143
0.533683 0.126454 0.0107937
0.543677 0.126207 0.0105669
0.553668 0.125858 0.0103344
0.563655 0.125409 0.0100965
0.573637 0.124859 0.00985389
0.583612 0.124209 0.00960687
0.593581 0.123457 0.00935593
0.603541 0.122604 0.00910151
0.613492 0.12165 0.00884404
0.623432 0.120595 0.00858395
0.633362 0.119438 0.00832164
0.643279 0.11818 0.00805753
0.653182 0.116821 0.007792
0.663071 0.115361 0.00752546
0.672945 0.113799 0.00725827
0.682802 0.112135 0.00699083
0.692641 0.11037 0.00672348
0.702461 0.108503 0.0064566
0.712262 0.106534 0.00619053
0.722041 0.104464 0.00592561
0.731799 0.102291 0.00566218
0.741533 0.100017 0.00540058
0.751243 0.0976401 0.0051411
0.760927 0.0951616 0.00488408
0.770585 0.0925812 0.00462981
0.780215 0.0898987 0.0043786
0.789817 0.0871142 0.00413071
0.799388 0.0842277 0.00388645
0.808927 0.0812393 0.00364608
0.818435 0.0781491 0.00340987
0.827909 0.0749571 0.00317806
0.837348 0.0716634 0.00295092
0.846751 0.0682682 0.00272868
0.856117 0.0647715 0.00251156
0.865445 0.0611737 0.0022998
0.874733 0.0574748 0.00209361
0.883981 0.0536752 0.00189319
0.893187 0.0497749 0.00169873
0.90235 0.0457744 0.00151043
0.911468 0.0416739 0.00132846
0.920542 0.0374738 0.00115299
0.929568 0.0331743 0.000984174
0.938548 0.0287759 0.000822164
0.947478 0.024279 0.000667097
0.956358 0.019684 0.000519101
0.965188 0.0149914 0.000378292
0.973965 0.0102017 0.000244777
0.982689 0.00531542 0.000118651
1 0 0
