# Supplementary material for: Shapes of leaves with parallel venation. Modelling of the Epipactis sp. (Orchidaceae) leaves with the help of a system of coupled elastic beams
Source: PeerJ. 2016 Jun 28;4:e2165. doi: 10.7717/peerj.2165 (PMC4928462; doi:10.7717/peerj.2165)
Supplement: Supplemental Information [file peerj-04-2165-s001.zip › balcym32_31e.dt]

0.0433246 0 0
0.0517489 0.00530587 0.000934591
0.0602394 0.0105127 0.00182775
0.0687944 0.0156195 0.00268032
0.0774126 0.0206257 0.00349312
0.0860925 0.0255305 0.00426698
0.0948327 0.0303331 0.00500273
0.103632 0.0350329 0.00570119
0.112488 0.0396292 0.00636317
0.1214 0.0441215 0.00698951
0.130366 0.0485092 0.00758099
0.139385 0.0527919 0.00813843
0.148456 0.0569689 0.00866264
0.157576 0.06104 0.0091544
0.166745 0.0650046 0.00961452
0.17596 0.0688625 0.0100438
0.185222 0.0726132 0.010443
0.194527 0.0762565 0.0108128
0.203874 0.0797922 0.0111542
0.213263 0.0832199 0.0114678
0.222692 0.0865395 0.0117543
0.232158 0.0897507 0.0120147
0.241662 0.0928535 0.0122495
0.2512 0.0958476 0.0124595
0.260773 0.098733 0.0126455
0.270378 0.10151 0.0128082
0.280015 0.104177 0.0129484
0.289681 0.106736 0.0130666
0.299375 0.109186 0.0131637
0.309097 0.111527 0.0132402
0.318845 0.113758 0.013297
0.328616 0.115881 0.0133347
0.338411 0.117895 0.013354
0.348228 0.1198 0.0133554
0.358065 0.121596 0.0133398
0.367922 0.123283 0.0133076
0.377796 0.124861 0.0132597
0.387687 0.126331 0.0131965
0.397594 0.127691 0.0131188
0.407515 0.128944 0.0130271
0.417448 0.130087 0.012922
0.427394 0.131122 0.0128041
0.43735 0.132048 0.0126741
0.447315 0.132866 0.0125325
0.457289 0.133576 0.0123798
0.467269 0.134177 0.0122167
0.477255 0.13467 0.0120437
0.487246 0.135054 0.0118612
0.49724 0.13533 0.01167
0.507237 0.135498 0.0114704
0.517234 0.135558 0.011263
0.527232 0.135509 0.0110483
0.537228 0.135353 0.0108269
0.547222 0.135088 0.0105991
0.557212 0.134714 0.0103656
0.567197 0.134232 0.0101267
0.577176 0.133642 0.0098829
0.587149 0.132944 0.00963471
0.597113 0.132137 0.00938257
0.607068 0.131222 0.0091269
0.617011 0.130198 0.00886814
0.626944 0.129066 0.00860673
0.636863 0.127825 0.00834307
0.646767 0.126476 0.00807758
0.656657 0.125017 0.00781065
0.666529 0.12345 0.0075427
0.676384 0.121775 0.00727409
0.68622 0.11999 0.00700522
0.696035 0.118096 0.00673644
0.705829 0.116094 0.00646813
0.715599 0.113982 0.00620064
0.725346 0.111761 0.00593432
0.735067 0.109432 0.00566951
0.744761 0.106993 0.00540654
0.754428 0.104445 0.00514574
0.764065 0.101788 0.00488743
0.773671 0.0990224 0.00463191
0.783245 0.0961476 0.00437948
0.792786 0.093164 0.00413045
0.802293 0.0900715 0.0038851
0.811763 0.0868704 0.00364371
0.821197 0.0835606 0.00340654
0.830591 0.0801425 0.00317386
0.839946 0.0766161 0.00294593
0.849259 0.0729817 0.00272298
0.85853 0.0692395 0.00250526
0.867757 0.0653897 0.00229299
0.876938 0.0614326 0.0020864
0.886072 0.0573686 0.00188569
0.895159 0.0531979 0.00169107
0.904196 0.0489209 0.00150273
0.913182 0.0445381 0.00132085
0.922116 0.0400498 0.00114561
0.930997 0.0354565 0.000977165
0.939824 0.0307588 0.000815672
0.948594 0.0259571 0.000661276
0.957307 0.021052 0.000514107
0.965961 0.0160442 0.00037429
0.974556 0.0109341 0.000241935
0.983089 0.00572252 0.000117142
1 0 0
