# Supplementary material for: Shapes of leaves with parallel venation. Modelling of the Epipactis sp. (Orchidaceae) leaves with the help of a system of coupled elastic beams
Source: PeerJ. 2016 Jun 28;4:e2165. doi: 10.7717/peerj.2165 (PMC4928462; doi:10.7717/peerj.2165)
Supplement: Supplemental Information [file peerj-04-2165-s001.zip › balcym32_32e.dt]

0.050705 0 0
0.0589174 0.00562832 0.000935114
0.0672041 0.0111534 0.00182914
0.0755637 0.0165741 0.00268289
0.0839944 0.0218897 0.00349717
0.0924948 0.0270992 0.0042728
0.101063 0.0322016 0.00501059
0.109698 0.0371963 0.00571134
0.118397 0.0420825 0.00637584
0.12716 0.0468593 0.0070049
0.135984 0.0515262 0.00759932
0.144867 0.0560826 0.00815987
0.153809 0.0605277 0.00868735
0.162808 0.0648611 0.00918255
0.171861 0.0690822 0.00964623
0.180968 0.0731906 0.0100792
0.190126 0.0771858 0.0104821
0.199334 0.0810674 0.0108559
0.20859 0.0848351 0.0112012
0.217894 0.0884886 0.0115188
0.227242 0.0920274 0.0118095
0.236633 0.0954515 0.0120739
0.246067 0.0987604 0.0123129
0.25554 0.101954 0.0125271
0.265053 0.105032 0.0127173
0.274602 0.107995 0.0128842
0.284187 0.110842 0.0130285
0.293806 0.113573 0.0131508
0.303457 0.116188 0.013252
0.313139 0.118687 0.0133326
0.322851 0.12107 0.0133934
0.33259 0.123337 0.013435
0.342356 0.125488 0.0134581
0.352147 0.127523 0.0134634
0.361961 0.129442 0.0134514
0.371797 0.131244 0.0134229
0.381653 0.132931 0.0133785
0.391529 0.134501 0.0133187
0.401422 0.135955 0.0132442
0.411331 0.137294 0.0131557
0.421256 0.138516 0.0130537
0.431193 0.139623 0.0129387
0.441143 0.140613 0.0128115
0.451104 0.141488 0.0126725
0.461074 0.142247 0.0125223
0.471051 0.14289 0.0123615
0.481036 0.143417 0.0121906
0.491026 0.143829 0.0120102
0.501019 0.144125 0.0118207
0.511015 0.144305 0.0116228
0.521013 0.144369 0.0114169
0.53101 0.144318 0.0112036
0.541006 0.144151 0.0109833
0.551 0.143868 0.0107565
0.560989 0.14347 0.0105237
0.570973 0.142956 0.0102854
0.58095 0.142326 0.010042
0.590919 0.14158 0.00979399
0.600878 0.140719 0.00954185
0.610827 0.139741 0.00928599
0.620763 0.138648 0.00902685
0.630686 0.137439 0.00876486
0.640594 0.136114 0.00850043
0.650486 0.134673 0.00823397
0.66036 0.133115 0.00796588
0.670216 0.131442 0.00769656
0.68005 0.129653 0.00742639
0.689863 0.127748 0.00715576
0.699653 0.125726 0.00688503
0.709418 0.123588 0.00661458
0.719156 0.121335 0.00634475
0.728868 0.118965 0.0060759
0.73855 0.116479 0.00580837
0.748202 0.113877 0.0055425
0.757821 0.111158 0.00527861
0.767407 0.108324 0.00501703
0.776959 0.105374 0.00475806
0.786474 0.102309 0.00450201
0.795951 0.0991275 0.00424918
0.805388 0.0958307 0.00399986
0.814784 0.0924187 0.00375433
0.824138 0.0888915 0.00351286
0.833448 0.0852495 0.00327573
0.842713 0.0814928 0.00304319
0.85193 0.0776218 0.00281548
0.861099 0.0736368 0.00259285
0.870218 0.0695382 0.00237554
0.879285 0.0653262 0.00216377
0.888298 0.0610014 0.00195775
0.897258 0.0565641 0.00175769
0.906161 0.0520149 0.00156379
0.915006 0.0473543 0.00137624
0.923792 0.0425827 0.00119521
0.932518 0.0377009 0.00102087
0.941181 0.0327094 0.000853388
0.949781 0.0276089 0.000692908
0.958315 0.0224001 0.000539568
0.966783 0.0170837 0.000393495
0.975184 0.0116605 0.000254808
0.983515 0.00613129 0.000123611
1 0 0
