# Supplementary material for: Shapes of leaves with parallel venation. Modelling of the Epipactis sp. (Orchidaceae) leaves with the help of a system of coupled elastic beams
Source: PeerJ. 2016 Jun 28;4:e2165. doi: 10.7717/peerj.2165 (PMC4928462; doi:10.7717/peerj.2165)
Supplement: Supplemental Information [file peerj-04-2165-s001.zip › beams_bending01.wxm]

/* [wxMaxima batch file version 1] [ DO NOT EDIT BY HAND! ]*/
/* [ Created with wxMaxima version 12.04.0 ] */

/* [wxMaxima: input   start ] */
(* Derivation of Eqs. 5-6 *)
/* [wxMaxima: input   end   ] */

/* [wxMaxima: input   start ] */
depends([theta, phi], l);
/* [wxMaxima: input   end   ] */

/* [wxMaxima: input   start ] */
load(vect);
/* [wxMaxima: input   end   ] */

/* [wxMaxima: input   start ] */
t: [cos(theta)*cos(phi), cos(theta)*sin(phi), sin(theta)];
/* [wxMaxima: input   end   ] */

/* [wxMaxima: input   start ] */
dt1l: diff(t, l);
/* [wxMaxima: input   end   ] */

/* [wxMaxima: input   start ] */
dt2l: diff(t, l, 2);
/* [wxMaxima: input   end   ] */

/* [wxMaxima: input   start ] */
t~dt1l;
/* [wxMaxima: input   end   ] */

/* [wxMaxima: input   start ] */
zero: express(%);
/* [wxMaxima: input   end   ] */

/* [wxMaxima: input   start ] */
t~dt2l;
/* [wxMaxima: input   end   ] */

/* [wxMaxima: input   start ] */
jeden: express(%);
/* [wxMaxima: input   end   ] */

/* [wxMaxima: input   start ] */
zer1: trigsimp(zero);
/* [wxMaxima: input   end   ] */

/* [wxMaxima: input   start ] */
jed1: trigsimp(jeden);
/* [wxMaxima: input   end   ] */

/* [wxMaxima: input   start ] */
jed1[1], expand;
/* [wxMaxima: input   end   ] */

/* [wxMaxima: input   start ] */
jed1[2], expand;
/* [wxMaxima: input   end   ] */

/* [wxMaxima: input   start ] */
jed1[3], expand;
/* [wxMaxima: input   end   ] */

/* [wxMaxima: input   start ] */
-zer1[1]*cos(phi) - zer1[2]*sin(phi), expand, trigreduce;
/* [wxMaxima: input   end   ] */

/* [wxMaxima: input   start ] */
-jed1[1]*cos(phi) - jed1[2]*sin(phi), expand, trigreduce;
/* [wxMaxima: input   end   ] */

/* [wxMaxima: input   start ] */
(-zer1[1]*cos(phi) - zer1[2]*sin(phi))*sin(theta) + zer1[3]*cos(theta), 
expand, trigreduce;
/* [wxMaxima: input   end   ] */

/* [wxMaxima: input   start ] */
(-jed1[1]*cos(phi) - jed1[2]*sin(phi))*sin(theta) + jed1[3]*cos(theta), 
expand, trigreduce;
/* [wxMaxima: input   end   ] */

/* [wxMaxima: input   start ] */
jed1[1]*sin(phi) - jed1[2]*cos(phi), expand, trigreduce;
/* [wxMaxima: input   end   ] */

/* [wxMaxima: input   start ] */
Sila: [Fx, Fy, Fz];
/* [wxMaxima: input   end   ] */

/* [wxMaxima: input   start ] */
dwadwa: Sila~t;
/* [wxMaxima: input   end   ] */

/* [wxMaxima: input   start ] */
dwa: express(%);
/* [wxMaxima: input   end   ] */

/* [wxMaxima: input   start ] */
(-dwa[1]*cos(phi)-dwa[2]*sin(phi))*sin(theta) + dwa[3]*cos(theta), expand,
trigreduce;
/* [wxMaxima: input   end   ] */

/* [wxMaxima: input   start ] */
dwa[1]*sin(phi)-dwa[2]*cos(phi), expand;
/* [wxMaxima: input   end   ] */

/* Maxima can't load/batch files which end with a comment! */
"Created with wxMaxima"$
