# Supplementary material for: Shapes of leaves with parallel venation. Modelling of the Epipactis sp. (Orchidaceae) leaves with the help of a system of coupled elastic beams
Source: PeerJ. 2016 Jun 28;4:e2165. doi: 10.7717/peerj.2165 (PMC4928462; doi:10.7717/peerj.2165)
Supplement: Supplemental Information [file peerj-04-2165-s001.zip › calosc32e.dt]

0.0545629 0 0
0.0507021 0 0
0.0433246 0 0
0.0364042 0 0
0.029948 0 0
0.0239625 0 0
0.0184539 0 0
0.0134279 0 0
0.00888947 0 0
0.00484343 0 0
0.00129392 0 0
-0.0017554 0 0
-0.00430135 0 0
-0.0063413 0 0
-0.00787313 0 0
-0.00889523 0 0
-0.00947047 0 0
-0.00889523 0 0
-0.00787313 0 0
-0.0063413 0 0
-0.00430135 0 0
-0.0017554 0 0
0.00129392 0 0
0.00484343 0 0
0.00888947 0 0
0.0134279 0 0
0.0184539 0 0
0.0239625 0 0
0.029948 0 0
0.0364042 0 0
0.0433246 0 0
0.050705 0 0

0.0626646 -0.00578641 0.000935277
0.0589145 -0.00562833 0.000934898
0.051749 -0.00530587 0.000934591
0.0450279 -0.00497543 0.000934307
0.0387581 -0.00463751 0.000934043
0.0329458 -0.00429262 0.000933802
0.0275968 -0.00394128 0.000933581
0.0227167 -0.00358401 0.000933382
0.0183102 -0.00322136 0.000933203
0.014382 -0.00285387 0.000933045
0.0109359 -0.00248208 0.000932906
0.00797554 -0.00210657 0.000932788
0.00550393 -0.00172789 0.00093269
0.00352359 -0.00134662 0.000932611
0.00203656 -0.000963318 0.000932553
0.00104435 -0.00057857 0.000932514
0.000485931 0 0.000932491
0.00104435 0.00057857 0.000932514
0.00203656 0.000963318 0.000932553
0.00352359 0.00134662 0.000932611
0.00550393 0.00172789 0.00093269
0.00797554 0.00210657 0.000932788
0.0109359 0.00248208 0.000932906
0.014382 0.00285387 0.000933045
0.0183102 0.00322136 0.000933203
0.0227167 0.00358401 0.000933382
0.0275968 0.00394128 0.000933581
0.0329458 0.00429262 0.000933802
0.0387581 0.00463751 0.000934043
0.0450279 0.00497543 0.000934307
0.0517489 0.00530587 0.000934591
0.0589174 0.00562832 0.000935114

0.0708451 -0.0114676 0.00182957
0.0672013 -0.0111534 0.00182856
0.0602394 -0.0105127 0.00182775
0.0537098 -0.00985645 0.001827
0.0476189 -0.00918574 0.00182631
0.0419728 -0.0085015 0.00182567
0.036777 -0.00780476 0.00182509
0.0320369 -0.00709652 0.00182457
0.027757 -0.00637785 0.00182409
0.0239417 -0.00564978 0.00182368
0.0205948 -0.00491341 0.00182331
0.0177198 -0.0041698 0.001823
0.0153194 -0.00342005 0.00182274
0.0133962 -0.00266527 0.00182253
0.0119521 -0.00190657 0.00182238
0.0109885 -0.00114507 0.00182228
0.0104462 0 0.00182222
0.0109885 0.00114507 0.00182228
0.0119521 0.00190657 0.00182238
0.0133962 0.00266527 0.00182253
0.0153194 0.00342005 0.00182274
0.0177198 0.0041698 0.001823
0.0205948 0.00491341 0.00182331
0.0239417 0.00564978 0.00182368
0.027757 0.00637785 0.00182409
0.0320369 0.00709652 0.00182457
0.036777 0.00780476 0.00182509
0.0419728 0.0085015 0.00182567
0.0476189 0.00918574 0.00182631
0.0537098 0.00985645 0.001827
0.0602394 0.0105127 0.00182775
0.0672041 0.0111534 0.00182914

0.0791025 -0.0170426 0.00268368
0.0755609 -0.0165742 0.00268181
0.0687945 -0.0156195 0.00268032
0.0624485 -0.0146424 0.00267894
0.0565293 -0.0136441 0.00267766
0.0510425 -0.0126262 0.00267649
0.0459937 -0.0115901 0.00267542
0.0413876 -0.0105373 0.00267446
0.037229 -0.00946925 0.00267359
0.033522 -0.00838759 0.00267282
0.0302701 -0.00729385 0.00267215
0.0274768 -0.00618959 0.00267158
0.0251447 -0.00507642 0.0026711
0.0232762 -0.00395593 0.00267072
0.0218732 -0.00282975 0.00267044
0.0209371 -0.00169948 0.00267025
0.0204102 0 0.00267014
0.0209371 0.00169948 0.00267025
0.0218732 0.00282975 0.00267044
0.0232762 0.00395593 0.00267072
0.0251447 0.00507642 0.0026711
0.0274768 0.00618959 0.00267158
0.0302701 0.00729385 0.00267215
0.033522 0.00838759 0.00267282
0.037229 0.00946925 0.00267359
0.0413876 0.0105373 0.00267446
0.0459937 0.0115901 0.00267542
0.0510425 0.0126262 0.00267649
0.0565293 0.0136441 0.00267766
0.0624485 0.0146424 0.00267894
0.0687944 0.0156195 0.00268032
0.0755637 0.0165741 0.00268289

0.0874354 -0.0225103 0.00349841
0.0839917 -0.0218898 0.00349545
0.0774127 -0.0206257 0.00349312
0.0712428 -0.0193326 0.00349096
0.065488 -0.0180122 0.00348897
0.060154 -0.0166663 0.00348714
0.0552457 -0.0152969 0.00348547
0.0507682 -0.013906 0.00348396
0.0467257 -0.0124954 0.0034826
0.0431222 -0.0110672 0.0034814
0.0399613 -0.00962331 0.00348035
0.0372461 -0.0081659 0.00347946
0.0349794 -0.00669696 0.00347872
0.0331632 -0.00521857 0.00347812
0.0317995 -0.00373282 0.00347768
0.0308896 -0.0022418 0.00347738
0.0303776 0 0.00347721
0.0308896 0.0022418 0.00347738
0.0317995 0.00373282 0.00347768
0.0331632 0.00521857 0.00347812
0.0349794 0.00669696 0.00347872
0.0372461 0.0081659 0.00347946
0.0399613 0.00962331 0.00348035
0.0431222 0.0110672 0.0034814
0.0467257 0.0124954 0.0034826
0.0507682 0.013906 0.00348396
0.0552457 0.0152969 0.00348547
0.060154 0.0166663 0.00348714
0.065488 0.0180122 0.00348897
0.0712428 0.0193326 0.00349096
0.0774126 0.0206257 0.00349312
0.0839944 0.0218897 0.00349717

0.0958419 -0.0278696 0.00427456
0.092492 -0.0270993 0.00427029
0.0860926 -0.0255305 0.00426699
0.0800913 -0.0239264 0.00426392
0.074494 -0.0222893 0.00426108
0.069306 -0.0206214 0.00425848
0.0645323 -0.018925 0.00425611
0.0601777 -0.0172024 0.00425396
0.0562462 -0.015456 0.00425203
0.0527418 -0.0136883 0.00425033
0.0496679 -0.0119017 0.00424884
0.0470274 -0.0100987 0.00424757
0.0448231 -0.00828163 0.00424652
0.043057 -0.00645317 0.00424567
0.0417308 -0.00461579 0.00424504
0.040846 -0.00277202 0.00424462
0.0403481 0 0.00424438
0.040846 0.00277202 0.00424462
0.0417308 0.00461579 0.00424504
0.043057 0.00645317 0.00424567
0.0448231 0.00828163 0.00424652
0.0470274 0.0100987 0.00424757
0.0496679 0.0119017 0.00424884
0.0527418 0.0136883 0.00425033
0.0562462 0.015456 0.00425203
0.0601777 0.0172024 0.00425396
0.0645323 0.018925 0.00425611
0.069306 0.0206214 0.00425848
0.074494 0.0222893 0.00426108
0.0800913 0.0239264 0.00426392
0.0860925 0.0255305 0.00426698
0.0924948 0.0270992 0.0042728

0.10432 -0.0331198 0.00501293
0.10106 -0.0322018 0.00500715
0.0948327 -0.0303331 0.00500274
0.0889927 -0.0284234 0.00499864
0.0835459 -0.0264752 0.00499486
0.0784976 -0.0244911 0.00499139
0.0738526 -0.0224739 0.00498822
0.0696153 -0.0204264 0.00498536
0.06579 -0.0183511 0.00498279
0.0623802 -0.0162511 0.00498051
0.0593893 -0.014129 0.00497853
0.0568202 -0.0119878 0.00497684
0.0546754 -0.00983041 0.00497543
0.0529571 -0.00765971 0.0049743
0.0516669 -0.00547863 0.00497346
0.050806 -0.00329015 0.0049729
0.0503215 0 0.00497258
0.050806 0.00329015 0.0049729
0.0516669 0.00547863 0.00497346
0.0529571 0.00765971 0.0049743
0.0546754 0.00983041 0.00497543
0.0568202 0.0119878 0.00497684
0.0593893 0.014129 0.00497853
0.0623802 0.0162511 0.00498051
0.06579 0.0183511 0.00498279
0.0696153 0.0204264 0.00498536
0.0738526 0.0224739 0.00498822
0.0784976 0.0244911 0.00499139
0.0835459 0.0264752 0.00499486
0.0889927 0.0284234 0.00499864
0.0948327 0.0303331 0.00500273
0.101063 0.0322016 0.00501059

0.112869 -0.0382598 0.00571433
0.109695 -0.0371965 0.00570684
0.103632 -0.0350329 0.0057012
0.0979456 -0.0328228 0.00569597
0.0926426 -0.0305693 0.00569115
0.0877277 -0.0282752 0.00568672
0.0832055 -0.0259436 0.00568268
0.0790803 -0.0235777 0.00567903
0.0753562 -0.0211805 0.00567575
0.0720367 -0.0187552 0.00567286
0.069125 -0.0163051 0.00567033
0.066624 -0.0138333 0.00566817
0.0645361 -0.0113433 0.00566637
0.0628633 -0.00883818 0.00566494
0.0616073 -0.00632137 0.00566386
0.0607693 -0.00379617 0.00566315
0.0602977 0 0.00566274
0.0607693 0.00379617 0.00566315
0.0616073 0.00632137 0.00566386
0.0628633 0.00883818 0.00566494
0.0645361 0.0113433 0.00566637
0.066624 0.0138333 0.00566817
0.069125 0.0163051 0.00567033
0.0720367 0.0187552 0.00567286
0.0753562 0.0211805 0.00567575
0.0790803 0.0235777 0.00567903
0.0832055 0.0259436 0.00568268
0.0877277 0.0282752 0.00568672
0.0926426 0.0305693 0.00569115
0.0979456 0.0328228 0.00569597
0.103632 0.0350329 0.00570119
0.109698 0.0371963 0.00571134

0.121487 -0.0432889 0.00637953
0.118395 -0.0420827 0.00637014
0.112488 -0.0396292 0.00636319
0.106949 -0.0371243 0.00635675
0.101783 -0.0345712 0.0063508
0.0969953 -0.0319732 0.00634534
0.0925902 -0.0293337 0.00634036
0.0885719 -0.0266561 0.00633586
0.0849443 -0.023944 0.00633182
0.0817108 -0.0212007 0.00632825
0.0788747 -0.0184299 0.00632513
0.0764385 -0.0156352 0.00632247
0.0744048 -0.0128202 0.00632025
0.0727754 -0.00998859 0.00631849
0.071552 -0.00714399 0.00631716
0.0707357 -0.0042901 0.00631628
0.0702763 0 0.00631579
0.0707357 0.0042901 0.00631628
0.071552 0.00714399 0.00631716
0.0727754 0.00998859 0.00631849
0.0744048 0.0128202 0.00632025
0.0764385 0.0156352 0.00632247
0.0788747 0.0184299 0.00632513
0.0817108 0.0212007 0.00632825
0.0849443 0.023944 0.00633182
0.0885719 0.0266561 0.00633586
0.0925902 0.0293337 0.00634036
0.0969953 0.0319732 0.00634534
0.101783 0.0345712 0.0063508
0.106949 0.0371243 0.00635675
0.112488 0.0396292 0.00636317
0.118397 0.0420825 0.00637584

0.130171 -0.0482062 0.00700934
0.127157 -0.0468596 0.00699787
0.1214 -0.0441215 0.00698953
0.116001 -0.0413273 0.00698179
0.110966 -0.0384806 0.00697464
0.106299 -0.035585 0.00696809
0.102006 -0.0326441 0.00696211
0.0980892 -0.0296617 0.00695671
0.0945535 -0.0266415 0.00695186
0.091402 -0.0235875 0.00694758
0.0886377 -0.0205035 0.00694384
0.0862633 -0.0173935 0.00694064
0.0842811 -0.0142613 0.00693798
0.082693 -0.0111109 0.00693586
0.0815006 -0.0079465 0.00693428
0.080705 -0.00477194 0.00693322
0.0802572 0 0.00693262
0.080705 0.00477194 0.00693322
0.0815006 0.0079465 0.00693428
0.082693 0.0111109 0.00693586
0.0842811 0.0142613 0.00693798
0.0862633 0.0173935 0.00694064
0.0886377 0.0205035 0.00694384
0.091402 0.0235875 0.00694758
0.0945535 0.0266415 0.00695186
0.0980892 0.0296617 0.00695671
0.102006 0.0326441 0.00696211
0.106299 0.035585 0.00696809
0.110966 0.0384806 0.00697464
0.116001 0.0413273 0.00698179
0.1214 0.0441215 0.00698951
0.12716 0.0468593 0.0070049

0.138921 -0.053011 0.00760453
0.135981 -0.0515266 0.00759083
0.130366 -0.0485092 0.00758102
0.125101 -0.0454315 0.00757192
0.12019 -0.0422972 0.00756352
0.115639 -0.0391102 0.00755582
0.111451 -0.0358745 0.0075488
0.107632 -0.0325941 0.00754245
0.104183 -0.0292731 0.00753676
0.10111 -0.0259156 0.00753172
0.0984136 -0.0225258 0.00752733
0.0960979 -0.019108 0.00752357
0.0941647 -0.0156664 0.00752045
0.0926159 -0.0122053 0.00751796
0.0914529 -0.00872892 0.0075161
0.090677 -0.0052417 0.00751486
0.0902403 0 0.00751416
0.090677 0.0052417 0.00751486
0.0914529 0.00872892 0.0075161
0.0926159 0.0122053 0.00751796
0.0941647 0.0156664 0.00752045
0.0960979 0.019108 0.00752357
0.0984136 0.0225258 0.00752733
0.10111 0.0259156 0.00753172
0.104183 0.0292731 0.00753676
0.107632 0.0325941 0.00754245
0.111451 0.0358745 0.0075488
0.115639 0.0391102 0.00755582
0.12019 0.0422972 0.00756352
0.125101 0.0454315 0.00757192
0.130366 0.0485092 0.00758099
0.135984 0.0515262 0.00759932

0.147734 -0.0577026 0.00816589
0.144865 -0.0560829 0.0081498
0.139385 -0.0527919 0.00813847
0.134247 -0.0494364 0.00812796
0.129454 -0.0460206 0.00811826
0.125013 -0.0425487 0.00810937
0.120926 -0.0390248 0.00810126
0.117198 -0.0354533 0.00809393
0.113833 -0.0318385 0.00808736
0.110833 -0.0281849 0.00808155
0.108202 -0.0244968 0.00807648
0.105942 -0.0207789 0.00807215
0.104055 -0.0170356 0.00806855
0.102544 -0.0132715 0.00806568
0.101409 -0.00949126 0.00806353
0.100651 -0.00569939 0.00806209
0.100225 0 0.00806128
0.100651 0.00569939 0.00806209
0.101409 0.00949126 0.00806353
0.102544 0.0132715 0.00806568
0.104055 0.0170356 0.00806855
0.105942 0.0207789 0.00807215
0.108202 0.0244968 0.00807648
0.110833 0.0281849 0.00808155
0.113833 0.0318385 0.00808736
0.117198 0.0354533 0.00809393
0.120926 0.0390248 0.00810126
0.125013 0.0425487 0.00810937
0.129454 0.0460206 0.00811826
0.134247 0.0494364 0.00812796
0.139385 0.0527919 0.00813843
0.144867 0.0560826 0.00815987

0.156609 -0.0622804 0.00869421
0.153807 -0.0605281 0.00867557
0.148456 -0.0569689 0.00866268
0.143437 -0.0533416 0.00865072
0.138757 -0.0496506 0.00863969
0.13442 -0.0459002 0.00862957
0.130429 -0.0420949 0.00862035
0.126788 -0.0382392 0.00861201
0.123502 -0.0343378 0.00860454
0.120572 -0.0303954 0.00859793
0.118002 -0.0264166 0.00859217
0.115795 -0.0224062 0.00858724
0.113953 -0.018369 0.00858315
0.112476 -0.0143098 0.00857988
0.111368 -0.0102335 0.00857744
0.110628 -0.00614503 0.00857581
0.110212 0 0.00857489
0.110628 0.00614503 0.00857581
0.111368 0.0102335 0.00857744
0.112476 0.0143098 0.00857988
0.113953 0.018369 0.00858315
0.115795 0.0224062 0.00858724
0.118002 0.0264166 0.00859217
0.120572 0.0303954 0.00859793
0.123502 0.0343378 0.00860454
0.126788 0.0382392 0.00861201
0.130429 0.0420949 0.00862035
0.13442 0.0459002 0.00862957
0.138757 0.0496506 0.00863969
0.143437 0.0533416 0.00865072
0.148456 0.0569689 0.00866264
0.153809 0.0605277 0.00868735

0.165543 -0.0667436 0.00919025
0.162806 -0.0648615 0.00916894
0.157576 -0.06104 0.00915445
0.152672 -0.0571469 0.00914101
0.148098 -0.0531869 0.00912862
0.143859 -0.0491645 0.00911725
0.139959 -0.0450846 0.0091069
0.136401 -0.0409518 0.00909753
0.133189 -0.036771 0.00908914
0.130326 -0.0325471 0.00908172
0.127814 -0.028285 0.00907525
0.125657 -0.0239898 0.00906972
0.123856 -0.0196665 0.00906512
0.122413 -0.0153201 0.00906145
0.12133 -0.0109558 0.00905871
0.120607 -0.00657862 0.00905688
0.120201 0 0.00905585
0.120607 0.00657862 0.00905688
0.12133 0.0109558 0.00905871
0.122413 0.0153201 0.00906145
0.123856 0.0196665 0.00906512
0.125657 0.0239898 0.00906972
0.127814 0.028285 0.00907525
0.130326 0.0325471 0.00908172
0.133189 0.036771 0.00908914
0.136401 0.0409518 0.00909753
0.139959 0.0450846 0.0091069
0.143859 0.0491645 0.00911725
0.148098 0.0531869 0.00912862
0.152672 0.0571469 0.00914101
0.157576 0.06104 0.0091544
0.162808 0.0648611 0.00918255

0.174536 -0.0710917 0.00965479
0.171859 -0.0690827 0.00963068
0.166745 -0.0650046 0.00961457
0.161949 -0.0608519 0.00959964
0.157476 -0.0566293 0.00958586
0.15333 -0.0523416 0.00957323
0.149515 -0.0479938 0.00956173
0.146036 -0.0435909 0.00955132
0.142894 -0.0391379 0.009542
0.140094 -0.03464 0.00953376
0.137637 -0.0301022 0.00952657
0.135528 -0.0255299 0.00952043
0.133766 -0.0209282 0.00951532
0.132355 -0.0163025 0.00951125
0.131295 -0.011658 0.0095082
0.130588 -0.00700018 0.00950617
0.13019 0 0.00950503
0.130588 0.00700018 0.00950617
0.131295 0.011658 0.0095082
0.132355 0.0163025 0.00951125
0.133766 0.0209282 0.00951532
0.135528 0.0255299 0.00952043
0.137637 0.0301022 0.00952657
0.140094 0.03464 0.00953376
0.142894 0.0391379 0.009542
0.146036 0.0435909 0.00955132
0.149515 0.0479938 0.00956173
0.15333 0.0523416 0.00957323
0.157476 0.0566293 0.00958586
0.161949 0.0608519 0.00959964
0.166745 0.0650046 0.00961452
0.171861 0.0690822 0.00964623

0.183586 -0.0753243 0.0100886
0.180966 -0.0731911 0.0100616
0.17596 -0.0688625 0.0100438
0.171267 -0.0644563 0.0100274
0.166889 -0.0599775 0.0100122
0.162831 -0.0554313 0.00999833
0.159097 -0.0508226 0.00998567
0.155691 -0.0461566 0.00997422
0.152617 -0.0414387 0.00996396
0.149876 -0.0366741 0.00995489
0.147471 -0.0318682 0.00994698
0.145406 -0.0270264 0.00994023
0.143682 -0.0221541 0.00993461
0.1423 -0.0172569 0.00993013
0.141263 -0.0123403 0.00992678
0.140571 -0.00740974 0.00992454
0.140182 0 0.00992328
0.140571 0.00740974 0.00992454
0.141263 0.0123403 0.00992678
0.1423 0.0172569 0.00993013
0.143682 0.0221541 0.00993461
0.145406 0.0270264 0.00994023
0.147471 0.0318682 0.00994698
0.149876 0.0366741 0.00995489
0.152617 0.0414387 0.00996396
0.155691 0.0461566 0.00997422
0.159097 0.0508226 0.00998567
0.162831 0.0554313 0.00999833
0.166889 0.0599775 0.0100122
0.171267 0.0644563 0.0100274
0.17596 0.0688625 0.0100438
0.180968 0.0731906 0.0100792

0.19269 -0.0794407 0.0104924
0.190124 -0.0771864 0.0104624
0.185222 -0.0726132 0.010443
0.180624 -0.0679599 0.0104251
0.176336 -0.0632315 0.0104085
0.172361 -0.0584334 0.0103933
0.168704 -0.0535707 0.0103795
0.165368 -0.0486489 0.010367
0.162356 -0.0436733 0.0103558
0.159671 -0.0386495 0.0103459
0.157315 -0.033583 0.0103373
0.155292 -0.0284794 0.0103299
0.153603 -0.0233444 0.0103238
0.15225 -0.0181835 0.0103189
0.151234 -0.0130026 0.0103153
0.150556 -0.00780731 0.0103128
0.150174 0 0.0103115
0.150556 0.00780731 0.0103128
0.151234 0.0130026 0.0103153
0.15225 0.0181835 0.0103189
0.153603 0.0233444 0.0103238
0.155292 0.0284794 0.0103299
0.157315 0.033583 0.0103373
0.159671 0.0386495 0.0103459
0.162356 0.0436733 0.0103558
0.165368 0.0486489 0.010367
0.168704 0.0535707 0.0103795
0.172361 0.0584334 0.0103933
0.176336 0.0632315 0.0104085
0.180624 0.0679599 0.0104251
0.185222 0.0726132 0.010443
0.190126 0.0771858 0.0104821

0.201847 -0.0834406 0.0108671
0.199332 -0.0810681 0.0108339
0.194527 -0.0762565 0.0108129
0.19002 -0.0713625 0.0107935
0.185817 -0.0663911 0.0107755
0.18192 -0.0613479 0.0107591
0.178335 -0.0562382 0.0107441
0.175064 -0.0510676 0.0107306
0.172111 -0.0458417 0.0107185
0.169479 -0.0405662 0.0107077
0.167169 -0.0352467 0.0106984
0.165186 -0.029889 0.0106904
0.16353 -0.0244989 0.0106838
0.162203 -0.0190823 0.0106785
0.161207 -0.013645 0.0106745
0.160542 -0.00819293 0.0106719
0.160168 0 0.0106704
0.160542 0.00819293 0.0106719
0.161207 0.013645 0.0106745
0.162203 0.0190823 0.0106785
0.16353 0.0244989 0.0106838
0.165186 0.029889 0.0106904
0.167169 0.0352467 0.0106984
0.169479 0.0405662 0.0107077
0.172111 0.0458417 0.0107185
0.175064 0.0510676 0.0107306
0.178335 0.0562382 0.0107441
0.18192 0.0613479 0.0107591
0.185817 0.0663911 0.0107755
0.19002 0.0713625 0.0107935
0.194527 0.0762565 0.0108128
0.199334 0.0810674 0.0108559

0.211056 -0.0873235 0.0112132
0.208589 -0.0848358 0.0111769
0.203874 -0.0797922 0.0111543
0.199453 -0.0746638 0.0111333
0.195329 -0.0694561 0.011114
0.191506 -0.0641747 0.0110963
0.187989 -0.0588251 0.0110802
0.184779 -0.053413 0.0110657
0.181882 -0.0479441 0.0110526
0.179299 -0.0424242 0.0110411
0.177033 -0.0368593 0.0110311
0.175086 -0.0312552 0.0110225
0.173461 -0.0256179 0.0110153
0.172159 -0.0199533 0.0110097
0.171182 -0.0142675 0.0110054
0.170529 -0.0085666 0.0110026
0.170162 0 0.011001
0.170529 0.0085666 0.0110026
0.171182 0.0142675 0.0110054
0.172159 0.0199533 0.0110097
0.173461 0.0256179 0.0110153
0.175086 0.0312552 0.0110225
0.177033 0.0368593 0.0110311
0.179299 0.0424242 0.0110411
0.181882 0.0479441 0.0110526
0.184779 0.053413 0.0110657
0.187989 0.0588251 0.0110802
0.191506 0.0641747 0.0110963
0.195329 0.0694561 0.011114
0.199453 0.0746638 0.0111333
0.203874 0.0797922 0.0111542
0.20859 0.0848351 0.0112012

0.220314 -0.091089 0.0115317
0.217892 -0.0884893 0.011492
0.213263 -0.0832199 0.0114679
0.208922 -0.0778638 0.0114455
0.204873 -0.0724265 0.0114248
0.201119 -0.0669138 0.0114059
0.197664 -0.0613313 0.0113887
0.194513 -0.0556848 0.0113731
0.191667 -0.0499803 0.0113592
0.189131 -0.0442237 0.0113468
0.186905 -0.0384209 0.0113361
0.184994 -0.0325781 0.0113269
0.183398 -0.0267013 0.0113193
0.182119 -0.0207966 0.0113132
0.181159 -0.0148702 0.0113087
0.180518 -0.00892836 0.0113056
0.180158 0 0.0113039
0.180518 0.00892836 0.0113056
0.181159 0.0148702 0.0113087
0.182119 0.0207966 0.0113132
0.183398 0.0267013 0.0113193
0.184994 0.0325781 0.0113269
0.186905 0.0384209 0.0113361
0.189131 0.0442237 0.0113468
0.191667 0.0499803 0.0113592
0.194513 0.0556848 0.0113731
0.197664 0.0613313 0.0113887
0.201119 0.0669138 0.0114059
0.204873 0.0724265 0.0114248
0.208922 0.0778638 0.0114455
0.213263 0.0832199 0.0114678
0.217894 0.0884886 0.0115188

0.22962 -0.0947368 0.0118232
0.22724 -0.0920282 0.0117802
0.222692 -0.0865395 0.0117544
0.218425 -0.0809622 0.0117306
0.214446 -0.0753022 0.0117087
0.210757 -0.0695651 0.0116885
0.207362 -0.0637568 0.0116702
0.204264 -0.0578833 0.0116537
0.201467 -0.0519506 0.0116388
0.198974 -0.0459646 0.0116257
0.196787 -0.0399317 0.0116143
0.194908 -0.0338578 0.0116045
0.193339 -0.0277492 0.0115964
0.192082 -0.0216123 0.01159
0.191138 -0.0154532 0.0115851
0.190508 -0.00927823 0.0115819
0.190154 0 0.0115801
0.190508 0.00927823 0.0115819
0.191138 0.0154532 0.0115851
0.192082 0.0216123 0.01159
0.193339 0.0277492 0.0115964
0.194908 0.0338578 0.0116045
0.196787 0.0399317 0.0116143
0.198974 0.0459646 0.0116257
0.201467 0.0519506 0.0116388
0.204264 0.0578833 0.0116537
0.207362 0.0637568 0.0116702
0.210757 0.0695651 0.0116885
0.214446 0.0753022 0.0117087
0.218425 0.0809622 0.0117306
0.222692 0.0865395 0.0117543
0.227242 0.0920274 0.0118095

0.238973 -0.0982667 0.0120884
0.236632 -0.0954523 0.012042
0.232158 -0.0897507 0.0120148
0.227962 -0.083959 0.0119895
0.224048 -0.078083 0.0119663
0.220419 -0.0721286 0.011945
0.217079 -0.0661017 0.0119256
0.214032 -0.0600085 0.0119081
0.211281 -0.0538549 0.0118924
0.208828 -0.0476471 0.0118786
0.206676 -0.0413915 0.0118665
0.204828 -0.0350943 0.0118562
0.203284 -0.0287617 0.0118476
0.202048 -0.0224003 0.0118407
0.201119 -0.0160163 0.0118356
0.200499 -0.00961624 0.0118322
0.200151 0 0.0118303
0.200499 0.00961624 0.0118322
0.201119 0.0160163 0.0118356
0.202048 0.0224003 0.0118407
0.203284 0.0287617 0.0118476
0.204828 0.0350943 0.0118562
0.206676 0.0413915 0.0118665
0.208828 0.0476471 0.0118786
0.211281 0.0538549 0.0118924
0.214032 0.0600085 0.0119081
0.217079 0.0661017 0.0119256
0.220419 0.0721286 0.011945
0.224048 0.078083 0.0119663
0.227962 0.083959 0.0119895
0.232158 0.0897507 0.0120147
0.236633 0.0954515 0.0120739

0.248369 -0.101678 0.0123282
0.246065 -0.0987613 0.0122783
0.241662 -0.0928535 0.0122496
0.237531 -0.0868541 0.012223
0.233677 -0.0807691 0.0121985
0.230105 -0.0746044 0.0121761
0.226817 -0.0683661 0.0121557
0.223817 -0.0620603 0.0121372
0.221108 -0.0556933 0.0121207
0.218693 -0.0492713 0.0121061
0.216574 -0.0428006 0.0120934
0.214754 -0.0362877 0.0120825
0.213234 -0.0297389 0.0120735
0.212016 -0.0231608 0.0120663
0.211102 -0.0165598 0.0120609
0.210491 -0.00994242 0.0120573
0.210148 0 0.0120553
0.210491 0.00994242 0.0120573
0.211102 0.0165598 0.0120609
0.212016 0.0231608 0.0120663
0.213234 0.0297389 0.0120735
0.214754 0.0362877 0.0120825
0.216574 0.0428006 0.0120934
0.218693 0.0492713 0.0121061
0.221108 0.0556933 0.0121207
0.223817 0.0620603 0.0121372
0.226817 0.0683661 0.0121557
0.230105 0.0746044 0.0121761
0.233677 0.0807691 0.0121985
0.237531 0.0868541 0.012223
0.241662 0.0928535 0.0122495
0.246067 0.0987604 0.0123129

0.257809 -0.104971 0.0125432
0.255539 -0.101955 0.0124898
0.2512 -0.0958476 0.0124597
0.24713 -0.0896473 0.0124318
0.243333 -0.0833602 0.0124061
0.239813 -0.0769924 0.0123826
0.236573 -0.0705498 0.0123611
0.233617 -0.0640389 0.0123418
0.230947 -0.0574659 0.0123245
0.228567 -0.0508371 0.0123092
0.226479 -0.044159 0.0122958
0.224685 -0.0374381 0.0122844
0.223187 -0.0306809 0.012275
0.221987 -0.0238938 0.0122674
0.221086 -0.0170836 0.0122618
0.220484 -0.0102568 0.012258
0.220146 0 0.0122559
0.220484 0.0102568 0.012258
0.221086 0.0170836 0.0122618
0.221987 0.0238938 0.0122674
0.223187 0.0306809 0.012275
0.224685 0.0374381 0.0122844
0.226479 0.044159 0.0122958
0.228567 0.0508371 0.0123092
0.230947 0.0574659 0.0123245
0.233617 0.0640389 0.0123418
0.236573 0.0705498 0.0123611
0.239813 0.0769924 0.0123826
0.243333 0.0833602 0.0124061
0.24713 0.0896473 0.0124318
0.2512 0.0958476 0.0124595
0.25554 0.101954 0.0125271

0.26729 -0.108145 0.0127341
0.265051 -0.105033 0.0126771
0.260773 -0.098733 0.0126457
0.25676 -0.0923387 0.0126165
0.253015 -0.0858566 0.0125897
0.249543 -0.0792926 0.0125651
0.246348 -0.0726531 0.0125428
0.243432 -0.0659444 0.0125226
0.240799 -0.0591728 0.0125045
0.238451 -0.0523448 0.0124885
0.236391 -0.0454669 0.0124746
0.234622 -0.0385456 0.0124627
0.233144 -0.0315876 0.0124528
0.231961 -0.0245994 0.0124449
0.231072 -0.0175878 0.012439
0.230478 -0.0105594 0.0124351
0.230144 0 0.0124329
0.230478 0.0105594 0.0124351
0.231072 0.0175878 0.012439
0.231961 0.0245994 0.0124449
0.233144 0.0315876 0.0124528
0.234622 0.0385456 0.0124627
0.236391 0.0454669 0.0124746
0.238451 0.0523448 0.0124885
0.240799 0.0591728 0.0125045
0.243432 0.0659444 0.0125226
0.246348 0.0726531 0.0125428
0.249543 0.0792926 0.0125651
0.253015 0.0858566 0.0125897
0.25676 0.0923387 0.0126165
0.260773 0.098733 0.0126455
0.265053 0.105032 0.0127173

0.27681 -0.111201 0.0129017
0.274601 -0.107996 0.0128411
0.270378 -0.10151 0.0128084
0.266417 -0.0949282 0.0127781
0.262721 -0.088258 0.0127501
0.259294 -0.0815052 0.0127246
0.25614 -0.074676 0.0127013
0.253261 -0.0677768 0.0126802
0.250662 -0.0608141 0.0126614
0.248344 -0.0537944 0.0126448
0.246311 -0.0467243 0.0126303
0.244564 -0.0396103 0.0126179
0.243105 -0.0324593 0.0126077
0.241936 -0.0252777 0.0125995
0.241059 -0.0180725 0.0125933
0.240473 -0.0108503 0.0125892
0.240143 0 0.0125869
0.240473 0.0108503 0.0125892
0.241059 0.0180725 0.0125933
0.241936 0.0252777 0.0125995
0.243105 0.0324593 0.0126077
0.244564 0.0396103 0.0126179
0.246311 0.0467243 0.0126303
0.248344 0.0537944 0.0126448
0.250662 0.0608141 0.0126614
0.253261 0.0677768 0.0126802
0.25614 0.074676 0.0127013
0.259294 0.0815052 0.0127246
0.262721 0.088258 0.0127501
0.266417 0.0949282 0.0127781
0.270378 0.10151 0.0128082
0.274602 0.107995 0.0128842

0.286368 -0.114137 0.0130466
0.284186 -0.110843 0.0129825
0.280015 -0.104177 0.0129485
0.276101 -0.0974158 0.0129171
0.27245 -0.0905647 0.0128881
0.269064 -0.0836301 0.0128616
0.265948 -0.0766185 0.0128374
0.263104 -0.0695362 0.0128156
0.260536 -0.0623899 0.0127961
0.258246 -0.055186 0.0127789
0.256237 -0.0479313 0.0127638
0.254511 -0.0406323 0.012751
0.253069 -0.0332959 0.0127404
0.251914 -0.0259287 0.0127319
0.251047 -0.0185376 0.0127255
0.250468 -0.0111294 0.0127213
0.250142 0 0.0127189
0.250468 0.0111294 0.0127213
0.251047 0.0185376 0.0127255
0.251914 0.0259287 0.0127319
0.253069 0.0332959 0.0127404
0.254511 0.0406323 0.012751
0.256237 0.0479313 0.0127638
0.258246 0.055186 0.0127789
0.260536 0.0623899 0.0127961
0.263104 0.0695362 0.0128156
0.265948 0.0766185 0.0128374
0.269064 0.0836301 0.0128616
0.27245 0.0905647 0.0128881
0.276101 0.0974158 0.0129171
0.280015 0.104177 0.0129484
0.284187 0.110842 0.0130285

0.295962 -0.116954 0.0131696
0.293805 -0.113574 0.0131019
0.289681 -0.106736 0.0130668
0.285812 -0.0998015 0.0130342
0.282202 -0.0927765 0.0130043
0.278854 -0.0856674 0.0129769
0.275772 -0.0784807 0.0129519
0.27296 -0.0712228 0.0129294
0.27042 -0.0639003 0.0129092
0.268156 -0.0565198 0.0128914
0.266169 -0.049088 0.0128759
0.264462 -0.0416117 0.0128626
0.263036 -0.0340976 0.0128516
0.261894 -0.0265525 0.0128428
0.261036 -0.0189833 0.0128363
0.260464 -0.0113969 0.0128319
0.260142 0 0.0128294
0.260464 0.0113969 0.0128319
0.261036 0.0189833 0.0128363
0.261894 0.0265525 0.0128428
0.263036 0.0340976 0.0128516
0.264462 0.0416117 0.0128626
0.266169 0.049088 0.0128759
0.268156 0.0565198 0.0128914
0.27042 0.0639003 0.0129092
0.27296 0.0712228 0.0129294
0.275772 0.0784807 0.0129519
0.278854 0.0856674 0.0129769
0.282202 0.0927765 0.0130043
0.285812 0.0998015 0.0130342
0.289681 0.106736 0.0130666
0.293806 0.113573 0.0131508

0.30559 -0.119651 0.0132713
0.303456 -0.116189 0.0132001
0.299375 -0.109186 0.0131639
0.295547 -0.102085 0.0131303
0.291974 -0.0948936 0.0130994
0.288661 -0.0876172 0.0130712
0.285612 -0.0802627 0.0130455
0.282829 -0.0728366 0.0130222
0.280315 -0.0653454 0.0130015
0.278074 -0.0577958 0.0129831
0.276107 -0.0501946 0.0129671
0.274417 -0.0425485 0.0129535
0.273007 -0.0348644 0.0129422
0.271876 -0.0271491 0.0129331
0.271027 -0.0194096 0.0129263
0.27046 -0.0116527 0.0129218
0.270141 0 0.0129193
0.27046 0.0116527 0.0129218
0.271027 0.0194096 0.0129263
0.271876 0.0271491 0.0129331
0.273007 0.0348644 0.0129422
0.274417 0.0425485 0.0129535
0.276107 0.0501946 0.0129671
0.278074 0.0577958 0.0129831
0.280315 0.0653454 0.0130015
0.282829 0.0728366 0.0130222
0.285612 0.0802627 0.0130455
0.288661 0.0876172 0.0130712
0.291974 0.0948936 0.0130994
0.295547 0.102085 0.0131303
0.299375 0.109186 0.0131637
0.303457 0.116188 0.013252

0.315252 -0.122229 0.0133525
0.313138 -0.118688 0.0132777
0.309097 -0.111527 0.0132405
0.305306 -0.104267 0.013206
0.301767 -0.0969159 0.0131743
0.298486 -0.0894796 0.0131452
0.295465 -0.0819647 0.0131188
0.292709 -0.0743777 0.013095
0.290219 -0.0667253 0.0130736
0.287999 -0.0590141 0.0130548
0.286051 -0.0512511 0.0130383
0.284377 -0.0434429 0.0130243
0.282979 -0.0355965 0.0130127
0.281859 -0.0277187 0.0130034
0.281018 -0.0198165 0.0129965
0.280457 -0.0118969 0.0129918
0.280141 0 0.0129892
0.280457 0.0118969 0.0129918
0.281018 0.0198165 0.0129965
0.281859 0.0277187 0.0130034
0.282979 0.0355965 0.0130127
0.284377 0.0434429 0.0130243
0.286051 0.0512511 0.0130383
0.287999 0.0590141 0.0130548
0.290219 0.0667253 0.0130736
0.292709 0.0743777 0.013095
0.295465 0.0819647 0.0131188
0.298486 0.0894796 0.0131452
0.301767 0.0969159 0.0131743
0.305306 0.104267 0.013206
0.309097 0.111527 0.0132402
0.313139 0.118687 0.0133326

0.324944 -0.124688 0.0134138
0.32285 -0.121072 0.0133354
0.318845 -0.113758 0.0132973
0.315087 -0.106347 0.0132619
0.311579 -0.0988436 0.0132294
0.308327 -0.0912547 0.0131997
0.305333 -0.0835867 0.0131726
0.3026 -0.0758462 0.0131482
0.300132 -0.0680401 0.0131263
0.297931 -0.0601749 0.013107
0.296 -0.0522576 0.0130902
0.294341 -0.044295 0.0130758
0.292955 -0.0362939 0.0130639
0.291845 -0.0282613 0.0130544
0.291011 -0.0202042 0.0130473
0.290454 -0.0121295 0.0130426
0.290141 0 0.0130399
0.290454 0.0121295 0.0130426
0.291011 0.0202042 0.0130473
0.291845 0.0282613 0.0130544
0.292955 0.0362939 0.0130639
0.294341 0.044295 0.0130758
0.296 0.0522576 0.0130902
0.297931 0.0601749 0.013107
0.300132 0.0680401 0.0131263
0.3026 0.0758462 0.0131482
0.305333 0.0835867 0.0131726
0.308327 0.0912547 0.0131997
0.311579 0.0988436 0.0132294
0.315087 0.106347 0.0132619
0.318845 0.113758 0.013297
0.322851 0.12107 0.0133934

0.334667 -0.127027 0.0134559
0.332589 -0.123339 0.0133739
0.328616 -0.115881 0.013335
0.324889 -0.108325 0.0132988
0.32141 -0.100677 0.0132656
0.318183 -0.0929424 0.0132352
0.315213 -0.0851287 0.0132076
0.312502 -0.0772423 0.0131826
0.310053 -0.0692899 0.0131603
0.30787 -0.0612783 0.0131406
0.305954 -0.0532143 0.0131234
0.304308 -0.0451048 0.0131087
0.302933 -0.0369566 0.0130966
0.301831 -0.0287769 0.0130869
0.301004 -0.0205725 0.0130796
0.300452 -0.0123506 0.0130748
0.300141 0 0.013072
0.300452 0.0123506 0.0130748
0.301004 0.0205725 0.0130796
0.301831 0.0287769 0.0130869
0.302933 0.0369566 0.0130966
0.304308 0.0451048 0.0131087
0.305954 0.0532143 0.0131234
0.30787 0.0612783 0.0131406
0.310053 0.0692899 0.0131603
0.312502 0.0772423 0.0131826
0.315213 0.0851287 0.0132076
0.318183 0.0929424 0.0132352
0.32141 0.100677 0.0132656
0.324889 0.108325 0.0132989
0.328616 0.115881 0.0133347
0.33259 0.123337 0.013435

0.344417 -0.129246 0.0134794
0.342355 -0.125489 0.0133939
0.338411 -0.117895 0.0133542
0.334711 -0.110202 0.0133174
0.331257 -0.102415 0.0132835
0.328054 -0.094543 0.0132526
0.325105 -0.0865911 0.0132244
0.322414 -0.0785661 0.013199
0.319983 -0.0704749 0.0131762
0.317815 -0.0623244 0.0131561
0.315913 -0.0541212 0.0131386
0.314278 -0.0458724 0.0131237
0.312913 -0.0375849 0.0131113
0.311819 -0.0292656 0.0131014
0.310998 -0.0209217 0.013094
0.310449 -0.0125601 0.0130891
0.310141 0 0.0130863
0.310449 0.0125601 0.0130891
0.310998 0.0209217 0.013094
0.311819 0.0292656 0.0131014
0.312913 0.0375849 0.0131113
0.314278 0.0458724 0.0131237
0.315913 0.0541212 0.0131386
0.317815 0.0623244 0.0131561
0.319983 0.0704749 0.0131762
0.322414 0.0785661 0.013199
0.325105 0.0865911 0.0132244
0.328054 0.094543 0.0132526
0.331257 0.102415 0.0132835
0.334711 0.110202 0.0133174
0.338411 0.117895 0.013354
0.342356 0.125488 0.0134581

0.354194 -0.131346 0.013485
0.352145 -0.127524 0.0133961
0.348228 -0.1198 0.0133557
0.344552 -0.111976 0.0133183
0.341121 -0.10406 0.0132838
0.337939 -0.0960566 0.0132523
0.335009 -0.0879737 0.0132237
0.332335 -0.0798177 0.0131978
0.32992 -0.0715952 0.0131747
0.327766 -0.0633132 0.0131543
0.325876 -0.0549785 0.0131365
0.324252 -0.046598 0.0131214
0.322895 -0.0381787 0.0131088
0.321808 -0.0297276 0.0130987
0.320992 -0.0212517 0.0130912
0.320447 -0.0127581 0.0130862
0.320141 0 0.0130834
0.320447 0.0127581 0.0130862
0.320992 0.0212517 0.0130912
0.321808 0.0297276 0.0130987
0.322895 0.0381787 0.0131088
0.324252 0.046598 0.0131214
0.325876 0.0549785 0.0131365
0.327766 0.0633132 0.0131543
0.32992 0.0715952 0.0131747
0.332335 0.0798177 0.0131978
0.335009 0.0879737 0.0132237
0.337939 0.0960566 0.0132523
0.341121 0.10406 0.0132838
0.344552 0.111976 0.0133183
0.348228 0.1198 0.0133554
0.352147 0.127523 0.0134634

0.363996 -0.133326 0.0134734
0.361959 -0.129443 0.013381
0.358065 -0.121596 0.0133401
0.354411 -0.113649 0.0133021
0.351 -0.10561 0.0132672
0.347837 -0.0974832 0.0132352
0.344924 -0.0892768 0.0132062
0.342265 -0.0809971 0.01318
0.339864 -0.0726509 0.0131565
0.337722 -0.064245 0.0131358
0.335843 -0.0557862 0.0131178
0.334228 -0.0472816 0.0131024
0.33288 -0.0387381 0.0130897
0.331799 -0.0301628 0.0130795
0.330987 -0.0215626 0.0130719
0.330446 -0.0129447 0.0130668
0.330141 0 0.0130639
0.330446 0.0129447 0.0130668
0.330987 0.0215626 0.0130719
0.331799 0.0301628 0.0130795
0.33288 0.0387381 0.0130897
0.334228 0.0472816 0.0131024
0.335843 0.0557862 0.0131178
0.337722 0.064245 0.0131358
0.339864 0.0726509 0.0131565
0.342265 0.0809971 0.01318
0.344924 0.0892768 0.0132062
0.347837 0.0974832 0.0132352
0.351 0.10561 0.0132672
0.354411 0.113649 0.0133021
0.358065 0.121596 0.0133398
0.361961 0.129442 0.0134514

0.373821 -0.135186 0.0134452
0.371795 -0.131245 0.0133494
0.367922 -0.123283 0.0133079
0.364287 -0.115221 0.0132695
0.360894 -0.107065 0.0132342
0.357746 -0.0988228 0.0132019
0.354849 -0.0905004 0.0131725
0.352204 -0.0821045 0.013146
0.349815 -0.073642 0.0131223
0.347684 -0.0651197 0.0131013
0.345814 -0.0565445 0.0130831
0.344208 -0.0479234 0.0130676
0.342866 -0.0392633 0.0130546
0.341791 -0.0305713 0.0130443
0.340983 -0.0218544 0.0130366
0.340444 -0.0131197 0.0130315
0.340141 0 0.0130286
0.340444 0.0131197 0.0130315
0.340983 0.0218544 0.0130366
0.341791 0.0305713 0.0130443
0.342866 0.0392633 0.0130546
0.344208 0.0479234 0.0130676
0.345814 0.0565445 0.0130831
0.347684 0.0651197 0.0131013
0.349815 0.073642 0.0131223
0.352204 0.0821045 0.013146
0.354849 0.0905004 0.0131725
0.357746 0.0988228 0.0132019
0.360894 0.107065 0.0132342
0.364287 0.115221 0.0132695
0.367922 0.123283 0.0133076
0.371797 0.131244 0.0134229

0.383668 -0.136927 0.0134009
0.381652 -0.132932 0.0133018
0.377796 -0.124861 0.01326
0.374178 -0.116691 0.0132212
0.3708 -0.108427 0.0131855
0.367667 -0.100076 0.0131529
0.364783 -0.0916447 0.0131232
0.36215 -0.0831401 0.0130965
0.359771 -0.0745688 0.0130726
0.35765 -0.0659376 0.0130514
0.355789 -0.0572534 0.0130331
0.354189 -0.0485233 0.0130174
0.352854 -0.0397542 0.0130043
0.351783 -0.0309531 0.0129939
0.350979 -0.0221272 0.0129862
0.350443 -0.0132834 0.012981
0.350141 0 0.0129781
0.350443 0.0132834 0.012981
0.350979 0.0221272 0.0129862
0.351783 0.0309531 0.0129939
0.352854 0.0397542 0.0130043
0.354189 0.0485233 0.0130174
0.355789 0.0572534 0.0130331
0.35765 0.0659376 0.0130514
0.359771 0.0745688 0.0130726
0.36215 0.0831401 0.0130965
0.364783 0.0916447 0.0131232
0.367667 0.100076 0.0131529
0.3708 0.108427 0.0131855
0.374178 0.116691 0.0132212
0.377796 0.124861 0.0132597
0.381653 0.132931 0.0133785

0.393536 -0.138547 0.0133414
0.391527 -0.134502 0.013239
0.387687 -0.126331 0.0131969
0.384083 -0.118059 0.0131578
0.380719 -0.109694 0.0131218
0.377599 -0.101242 0.013089
0.374726 -0.0927097 0.0130591
0.372103 -0.0841038 0.0130322
0.369734 -0.0754312 0.0130081
0.367621 -0.0666986 0.0129868
0.365767 -0.0579131 0.0129683
0.364174 -0.0490816 0.0129525
0.362843 -0.040211 0.0129394
0.361777 -0.0313084 0.0129289
0.360976 -0.022381 0.0129211
0.360441 -0.0134357 0.0129159
0.36014 0 0.012913
0.360441 0.0134357 0.0129159
0.360976 0.022381 0.0129211
0.361777 0.0313084 0.0129289
0.362843 0.040211 0.0129394
0.364174 0.0490816 0.0129525
0.365767 0.0579131 0.0129683
0.367621 0.0666986 0.0129868
0.369734 0.0754312 0.0130081
0.372103 0.0841038 0.0130322
0.374726 0.0927097 0.0130591
0.377599 0.101242 0.013089
0.380719 0.109694 0.0131218
0.384083 0.118059 0.0131578
0.387687 0.126331 0.0131965
0.391529 0.134501 0.0133187

0.403422 -0.140049 0.013267
0.40142 -0.135957 0.0131615
0.397594 -0.127691 0.0131191
0.394002 -0.119326 0.0130798
0.39065 -0.110867 0.0130437
0.38754 -0.102322 0.0130107
0.384677 -0.0936956 0.0129807
0.382063 -0.0849959 0.0129536
0.379702 -0.0762294 0.0129294
0.377596 -0.067403 0.012908
0.375748 -0.0585236 0.0128894
0.37416 -0.0495982 0.0128736
0.372834 -0.0406337 0.0128604
0.371771 -0.0316372 0.0128499
0.370973 -0.0226158 0.012842
0.37044 -0.0135766 0.0128368
0.37014 0 0.0128339
0.37044 0.0135766 0.0128368
0.370973 0.0226158 0.012842
0.371771 0.0316372 0.0128499
0.372834 0.0406337 0.0128604
0.37416 0.0495982 0.0128736
0.375748 0.0585236 0.0128894
0.377596 0.067403 0.012908
0.379702 0.0762294 0.0129294
0.382063 0.0849959 0.0129536
0.384677 0.0936956 0.0129807
0.38754 0.102322 0.0130107
0.39065 0.110867 0.0130437
0.394002 0.119326 0.0130798
0.397594 0.127691 0.0131188
0.401422 0.135955 0.0132442

0.413325 -0.14143 0.0131786
0.41133 -0.137295 0.0130699
0.407515 -0.128944 0.0130274
0.403934 -0.120492 0.012988
0.400591 -0.111947 0.0129518
0.39749 -0.103315 0.0129187
0.394635 -0.0946024 0.0128886
0.392029 -0.0858164 0.0128614
0.389674 -0.0769635 0.0128372
0.387574 -0.0680508 0.0128157
0.385732 -0.059085 0.0127971
0.384148 -0.0500732 0.0127812
0.382826 -0.0410224 0.012768
0.381766 -0.0319395 0.0127575
0.38097 -0.0228317 0.0127496
0.380439 -0.0137062 0.0127444
0.38014 0 0.0127414
0.380439 0.0137062 0.0127444
0.38097 0.0228317 0.0127496
0.381766 0.0319395 0.0127575
0.382826 0.0410224 0.012768
0.384148 0.0500732 0.0127812
0.385732 0.059085 0.0127971
0.387574 0.0680508 0.0128157
0.389674 0.0769635 0.0128372
0.392029 0.0858164 0.0128614
0.394635 0.0946024 0.0128886
0.39749 0.103315 0.0129187
0.400591 0.111947 0.0129518
0.403934 0.120492 0.012988
0.407515 0.128944 0.0130271
0.411331 0.137294 0.0131557

0.423245 -0.142692 0.0130766
0.421254 -0.138518 0.0129649
0.417448 -0.130087 0.0129224
0.413876 -0.121557 0.0128829
0.410541 -0.112933 0.0128467
0.407448 -0.104222 0.0128135
0.4046 -0.0954302 0.0127834
0.402 -0.0865653 0.0127563
0.399651 -0.0776336 0.012732
0.397556 -0.068642 0.0127106
0.395718 -0.0595974 0.0126919
0.394138 -0.0505068 0.012676
0.392819 -0.0413771 0.0126628
0.391761 -0.0322154 0.0126523
0.390967 -0.0230288 0.0126444
0.390437 -0.0138244 0.0126392
0.390139 0 0.0126362
0.390437 0.0138244 0.0126392
0.390967 0.0230288 0.0126444
0.391761 0.0322154 0.0126523
0.392819 0.0413771 0.0126628
0.394138 0.0505068 0.012676
0.395718 0.0595974 0.0126919
0.397556 0.068642 0.0127106
0.399651 0.0776336 0.012732
0.402 0.0865653 0.0127563
0.4046 0.0954302 0.0127834
0.407448 0.104222 0.0128135
0.410541 0.112933 0.0128467
0.413876 0.121557 0.0128829
0.417448 0.130087 0.012922
0.421256 0.138516 0.0130537

0.433178 -0.143834 0.0129616
0.431192 -0.139624 0.012847
0.427394 -0.131122 0.0128046
0.423829 -0.12252 0.0127651
0.420501 -0.113824 0.0127289
0.417414 -0.105042 0.0126958
0.414571 -0.0961792 0.0126658
0.411976 -0.0872429 0.0126387
0.409632 -0.0782398 0.0126144
0.407541 -0.0691768 0.012593
0.405706 -0.0600609 0.0125744
0.40413 -0.0508989 0.0125585
0.402813 -0.0416979 0.0125454
0.401758 -0.0324649 0.0125349
0.400965 -0.023207 0.012527
0.400436 -0.0139313 0.0125218
0.400138 0 0.0125188
0.400436 0.0139313 0.0125218
0.400965 0.023207 0.012527
0.401758 0.0324649 0.0125349
0.402813 0.0416979 0.0125454
0.40413 0.0508989 0.0125585
0.405706 0.0600609 0.0125744
0.407541 0.0691768 0.012593
0.409632 0.0782398 0.0126144
0.411976 0.0872429 0.0126387
0.414571 0.0961792 0.0126658
0.417414 0.105042 0.0126958
0.420501 0.113824 0.0127289
0.423829 0.12252 0.0127651
0.427394 0.131122 0.0128041
0.431193 0.139623 0.0129387

0.443125 -0.144857 0.0128343
0.441142 -0.140615 0.0127169
0.43735 -0.132048 0.0126745
0.43379 -0.123382 0.0126353
0.430468 -0.114623 0.0125992
0.427386 -0.105776 0.0125662
0.424548 -0.0968494 0.0125362
0.421957 -0.0878491 0.0125092
0.419616 -0.0787821 0.0124851
0.417529 -0.0696553 0.0124638
0.415697 -0.0604755 0.0124452
0.414123 -0.0512496 0.0124294
0.412808 -0.0419848 0.0124163
0.411754 -0.0326881 0.0124059
0.410963 -0.0233664 0.012398
0.410435 -0.014027 0.0123928
0.410138 0 0.0123899
0.410435 0.014027 0.0123928
0.410963 0.0233664 0.012398
0.411754 0.0326881 0.0124059
0.412808 0.0419848 0.0124163
0.414123 0.0512496 0.0124294
0.415697 0.0604755 0.0124452
0.417529 0.0696553 0.0124638
0.419616 0.0787821 0.0124851
0.421957 0.0878491 0.0125092
0.424548 0.0968494 0.0125362
0.427386 0.105776 0.0125662
0.430468 0.114623 0.0125992
0.43379 0.123382 0.0126353
0.43735 0.132048 0.0126741
0.441143 0.140613 0.0128115

0.453083 -0.14576 0.0126952
0.451102 -0.141489 0.012575
0.447315 -0.132866 0.0125329
0.44376 -0.124143 0.0124939
0.440442 -0.115327 0.012458
0.437364 -0.106424 0.0124252
0.434529 -0.0974408 0.0123954
0.431941 -0.0883841 0.0123685
0.429604 -0.0792607 0.0123446
0.427519 -0.0700774 0.0123234
0.425689 -0.0608412 0.0123049
0.424117 -0.0515591 0.0122892
0.422804 -0.042238 0.0122762
0.421751 -0.0328849 0.0122658
0.420961 -0.023507 0.012258
0.420434 -0.0141113 0.0122528
0.420137 0 0.0122499
0.420434 0.0141113 0.0122528
0.420961 0.023507 0.012258
0.421751 0.0328849 0.0122658
0.422804 0.042238 0.0122762
0.424117 0.0515591 0.0122892
0.425689 0.0608412 0.0123049
0.427519 0.0700774 0.0123234
0.429604 0.0792607 0.0123446
0.431941 0.0883841 0.0123685
0.434529 0.0974408 0.0123954
0.437364 0.106424 0.0124252
0.440442 0.115327 0.012458
0.44376 0.124143 0.0124939
0.447315 0.132866 0.0125325
0.451104 0.141488 0.0126725

0.463051 -0.146543 0.0125449
0.461072 -0.142248 0.0124221
0.457289 -0.133576 0.0123803
0.453737 -0.124804 0.0123415
0.450422 -0.115938 0.0123059
0.447347 -0.106986 0.0122734
0.444515 -0.0979536 0.0122438
0.441929 -0.0888479 0.0122172
0.439594 -0.0796755 0.0121934
0.437511 -0.0704433 0.0121724
0.435683 -0.0611582 0.0121541
0.434112 -0.0518273 0.0121385
0.4328 -0.0424573 0.0121256
0.431749 -0.0330555 0.0121153
0.430959 -0.0236289 0.0121075
0.430432 -0.0141844 0.0121024
0.430136 0 0.0120995
0.430432 0.0141844 0.0121024
0.430959 0.0236289 0.0121075
0.431749 0.0330555 0.0121153
0.4328 0.0424573 0.0121256
0.434112 0.0518273 0.0121385
0.435683 0.0611582 0.0121541
0.437511 0.0704433 0.0121724
0.439594 0.0796755 0.0121934
0.441929 0.0888479 0.0122172
0.444515 0.0979536 0.0122438
0.447347 0.106986 0.0122734
0.450422 0.115938 0.0123059
0.453737 0.124804 0.0123415
0.457289 0.133576 0.0123798
0.461074 0.142247 0.0125223

0.473027 -0.147208 0.0123839
0.47105 -0.142891 0.0122586
0.467269 -0.134177 0.0122172
0.46372 -0.125363 0.0121788
0.460407 -0.116456 0.0121435
0.457334 -0.107462 0.0121113
0.454504 -0.0983878 0.012082
0.45192 -0.0892405 0.0120556
0.449587 -0.0800266 0.0120321
0.447505 -0.070753 0.0120113
0.445678 -0.0614265 0.0119932
0.444108 -0.0520542 0.0119778
0.442797 -0.042643 0.011965
0.441746 -0.0331999 0.0119548
0.440957 -0.0237319 0.0119472
0.440431 -0.0142463 0.0119421
0.440134 0 0.0119392
0.440431 0.0142463 0.0119421
0.440957 0.0237319 0.0119472
0.441746 0.0331999 0.0119548
0.442797 0.042643 0.011965
0.444108 0.0520542 0.0119778
0.445678 0.0614265 0.0119932
0.447505 0.070753 0.0120113
0.449587 0.0800266 0.0120321
0.45192 0.0892405 0.0120556
0.454504 0.0983878 0.012082
0.457334 0.107462 0.0121113
0.460407 0.116456 0.0121435
0.46372 0.125363 0.0121788
0.467269 0.134177 0.0122167
0.471051 0.14289 0.0123615

0.483011 -0.147752 0.0122127
0.481034 -0.143419 0.012085
0.477255 -0.13467 0.0120442
0.473708 -0.125821 0.0120062
0.470397 -0.11688 0.0119713
0.467325 -0.107852 0.0119395
0.464496 -0.0987435 0.0119106
0.461914 -0.089562 0.0118845
0.459581 -0.0803141 0.0118613
0.4575 -0.0710065 0.0118407
0.455674 -0.0616462 0.0118229
0.454105 -0.05224 0.0118076
0.452795 -0.0427949 0.011795
0.451744 -0.033318 0.0117849
0.450956 -0.0238163 0.0117774
0.450429 -0.0142969 0.0117724
0.450133 0 0.0117695
0.450429 0.0142969 0.0117724
0.450956 0.0238163 0.0117774
0.451744 0.033318 0.0117849
0.452795 0.0427949 0.011795
0.454105 0.05224 0.0118076
0.455674 0.0616462 0.0118229
0.4575 0.0710065 0.0118407
0.459581 0.0803141 0.0118613
0.461914 0.089562 0.0118845
0.464496 0.0987435 0.0119106
0.467325 0.107852 0.0119395
0.470397 0.11688 0.0119713
0.473708 0.125821 0.0120062
0.477255 0.13467 0.0120437
0.481036 0.143417 0.0121906

0.493 -0.148177 0.012032
0.491024 -0.14383 0.0119021
0.487246 -0.135054 0.0118618
0.4837 -0.126179 0.0118243
0.480389 -0.11721 0.0117899
0.477318 -0.108155 0.0117586
0.47449 -0.0990206 0.01173
0.471909 -0.0898125 0.0117044
0.469577 -0.0805381 0.0116814
0.467497 -0.071204 0.0116612
0.465671 -0.0618172 0.0116436
0.464102 -0.0523846 0.0116286
0.462792 -0.0429132 0.0116161
0.461742 -0.03341 0.0116062
0.460954 -0.023882 0.0115988
0.460427 -0.0143363 0.0115939
0.460131 0 0.011591
0.460427 0.0143363 0.0115939
0.460954 0.023882 0.0115988
0.461742 0.03341 0.0116062
0.462792 0.0429132 0.0116161
0.464102 0.0523846 0.0116286
0.465671 0.0618172 0.0116436
0.467497 0.071204 0.0116612
0.469577 0.0805381 0.0116814
0.471909 0.0898125 0.0117044
0.47449 0.0990206 0.01173
0.477318 0.108155 0.0117586
0.480389 0.11721 0.0117899
0.4837 0.126179 0.0118243
0.487246 0.135054 0.0118612
0.491026 0.143829 0.0120102

0.502993 -0.148483 0.0118423
0.501017 -0.144126 0.0117102
0.49724 -0.13533 0.0116705
0.493695 -0.126435 0.0116337
0.490385 -0.117448 0.0115998
0.487314 -0.108373 0.011569
0.484487 -0.0992192 0.0115409
0.481905 -0.089992 0.0115157
0.479574 -0.0806985 0.0114931
0.477494 -0.0713453 0.0114732
0.475669 -0.0619396 0.0114559
0.4741 -0.0524881 0.0114411
0.47279 -0.0429978 0.0114289
0.47174 -0.0334757 0.0114192
0.470952 -0.0239289 0.0114119
0.470426 -0.0143644 0.011407
0.470129 0 0.0114042
0.470426 0.0143644 0.011407
0.470952 0.0239289 0.0114119
0.47174 0.0334757 0.0114192
0.47279 0.0429978 0.0114289
0.4741 0.0524881 0.0114411
0.475669 0.0619396 0.0114559
0.477494 0.0713453 0.0114732
0.479574 0.0806985 0.0114931
0.481905 0.089992 0.0115157
0.484487 0.0992192 0.0115409
0.487314 0.108373 0.011569
0.490385 0.117448 0.0115998
0.493695 0.126435 0.0116337
0.49724 0.13533 0.01167
0.501019 0.144125 0.0118207

0.512989 -0.148669 0.011644
0.511014 -0.144306 0.0115099
0.507237 -0.135498 0.0114709
0.503691 -0.126591 0.0114348
0.500381 -0.117591 0.0114016
0.497311 -0.108505 0.0113713
0.494484 -0.0993394 0.0113437
0.491903 -0.0901005 0.011319
0.489571 -0.0807953 0.0112968
0.487492 -0.0714307 0.0112773
0.485666 -0.0620134 0.0112603
0.484098 -0.0525504 0.0112458
0.482788 -0.0430487 0.0112338
0.481738 -0.0335153 0.0112243
0.48095 -0.0239572 0.0112171
0.480424 -0.0143814 0.0112124
0.480128 0 0.0112097
0.480424 0.0143814 0.0112124
0.48095 0.0239572 0.0112171
0.481738 0.0335153 0.0112243
0.482788 0.0430487 0.0112338
0.484098 0.0525504 0.0112458
0.485666 0.0620134 0.0112603
0.487492 0.0714307 0.0112773
0.489571 0.0807953 0.0112968
0.491903 0.0901005 0.011319
0.494484 0.0993394 0.0113437
0.497311 0.108505 0.0113713
0.500381 0.117591 0.0114016
0.503691 0.126591 0.0114348
0.507237 0.135498 0.0114704
0.511015 0.144305 0.0116228

0.522987 -0.148736 0.0114377
0.521011 -0.14437 0.0113017
0.517234 -0.135558 0.0112636
0.513689 -0.126646 0.0112282
0.510379 -0.117642 0.0111956
0.507309 -0.108551 0.0111659
0.504482 -0.0993812 0.011139
0.501901 -0.090138 0.0111147
0.499569 -0.0808287 0.0110931
0.497489 -0.0714599 0.011074
0.495664 -0.0620386 0.0110573
0.494096 -0.0525717 0.0110432
0.492786 -0.0430661 0.0110314
0.491736 -0.0335288 0.0110221
0.490948 -0.0239668 0.0110151
0.490422 -0.0143871 0.0110104
0.490126 0 0.0110078
0.490422 0.0143871 0.0110104
0.490948 0.0239668 0.0110151
0.491736 0.0335288 0.0110221
0.492786 0.0430661 0.0110314
0.494096 0.0525717 0.0110432
0.495664 0.0620386 0.0110573
0.497489 0.0714599 0.011074
0.499569 0.0808287 0.0110931
0.501901 0.090138 0.0111147
0.504482 0.0993812 0.011139
0.507309 0.108551 0.0111659
0.510379 0.117642 0.0111956
0.513689 0.126646 0.0112282
0.517234 0.135558 0.011263
0.521013 0.144369 0.0114169

0.532984 -0.148684 0.0112239
0.531009 -0.144319 0.0110862
0.527232 -0.135509 0.0110489
0.523686 -0.126601 0.0110143
0.520377 -0.117599 0.0109825
0.517306 -0.108512 0.0109535
0.514479 -0.0993445 0.0109272
0.511898 -0.0901046 0.0109035
0.509567 -0.0807985 0.0108824
0.507487 -0.0714331 0.0108637
0.505662 -0.0620153 0.0108475
0.504094 -0.0525518 0.0108336
0.502784 -0.0430498 0.0108222
0.501734 -0.033516 0.010813
0.500946 -0.0239577 0.0108062
0.50042 -0.0143816 0.0108017
0.500123 0 0.0107991
0.50042 0.0143816 0.0108017
0.500946 0.0239577 0.0108062
0.501734 0.033516 0.010813
0.502784 0.0430498 0.0108222
0.504094 0.0525518 0.0108336
0.505662 0.0620153 0.0108475
0.507487 0.0714331 0.0108637
0.509567 0.0807985 0.0108824
0.511898 0.0901046 0.0109035
0.514479 0.0993445 0.0109272
0.517306 0.108512 0.0109535
0.520377 0.117599 0.0109825
0.523686 0.126601 0.0110143
0.527232 0.135509 0.0110483
0.53101 0.144318 0.0112036

0.54298 -0.148512 0.0110031
0.541004 -0.144152 0.0108638
0.537228 -0.135353 0.0108275
0.533683 -0.126454 0.0107937
0.530373 -0.117463 0.0107628
0.527303 -0.108386 0.0107345
0.524476 -0.0992294 0.0107089
0.521895 -0.0900002 0.0106858
0.519564 -0.0807049 0.0106652
0.517484 -0.0713503 0.010647
0.515659 -0.0619434 0.0106312
0.514091 -0.0524909 0.0106177
0.512781 -0.0429998 0.0106066
0.511732 -0.0334772 0.0105977
0.510943 -0.0239299 0.010591
0.510417 -0.014365 0.0105866
0.510121 0 0.0105841
0.510417 0.014365 0.0105866
0.510943 0.0239299 0.010591
0.511732 0.0334772 0.0105977
0.512781 0.0429998 0.0106066
0.514091 0.0524909 0.0106177
0.515659 0.0619434 0.0106312
0.517484 0.0713503 0.010647
0.519564 0.0807049 0.0106652
0.521895 0.0900002 0.0106858
0.524476 0.0992294 0.0107089
0.527303 0.108386 0.0107345
0.530373 0.117463 0.0107628
0.533683 0.126454 0.0107937
0.537228 0.135353 0.0108269
0.541006 0.144151 0.0109833

0.552973 -0.14822 0.0107757
0.550998 -0.14387 0.010635
0.547222 -0.135088 0.0105998
0.543677 -0.126207 0.0105669
0.540368 -0.117233 0.0105368
0.537298 -0.108174 0.0105094
0.534472 -0.0990359 0.0104844
0.531891 -0.0898248 0.010462
0.52956 -0.0805477 0.010442
0.527481 -0.0712114 0.0104243
0.525656 -0.0618229 0.010409
0.524088 -0.0523888 0.0103959
0.522779 -0.0429163 0.010385
0.521729 -0.0334121 0.0103764
0.520941 -0.0238834 0.0103699
0.520415 -0.0143371 0.0103656
0.520119 0 0.0103632
0.520415 0.0143371 0.0103656
0.520941 0.0238834 0.0103699
0.521729 0.0334121 0.0103764
0.522779 0.0429163 0.010385
0.524088 0.0523888 0.0103959
0.525656 0.0618229 0.010409
0.527481 0.0712114 0.0104243
0.52956 0.0805477 0.010442
0.531891 0.0898248 0.010462
0.534472 0.0990359 0.0104844
0.537298 0.108174 0.0105094
0.540368 0.117233 0.0105368
0.543677 0.126207 0.0105669
0.547222 0.135088 0.0105991
0.551 0.143868 0.0107565

0.562962 -0.147809 0.0105424
0.560987 -0.143471 0.0104004
0.557212 -0.134714 0.0103662
0.553668 -0.125858 0.0103344
0.55036 -0.116911 0.0103052
0.547291 -0.107877 0.0102786
0.544465 -0.0987638 0.0102544
0.541885 -0.0895783 0.0102327
0.539555 -0.080327 0.0102132
0.537476 -0.0710165 0.0101961
0.535652 -0.0616538 0.0101813
0.534084 -0.0522456 0.0101686
0.532775 -0.042799 0.0101581
0.531726 -0.0333209 0.0101497
0.530938 -0.0238182 0.0101435
0.530412 -0.0142979 0.0101393
0.530116 0 0.0101369
0.530412 0.0142979 0.0101393
0.530938 0.0238182 0.0101435
0.531726 0.0333209 0.0101497
0.532775 0.042799 0.0101581
0.534084 0.0522456 0.0101686
0.535652 0.0616538 0.0101813
0.537476 0.0710165 0.0101961
0.539555 0.080327 0.0102132
0.541885 0.0895783 0.0102327
0.544465 0.0987638 0.0102544
0.547291 0.107877 0.0102786
0.55036 0.116911 0.0103052
0.553668 0.125858 0.0103344
0.557212 0.134714 0.0103656
0.560989 0.14347 0.0105237

0.572945 -0.147279 0.0103035
0.570971 -0.142957 0.0101604
0.567197 -0.134232 0.0101273
0.563655 -0.125409 0.0100965
0.560348 -0.116494 0.0100683
0.557281 -0.107493 0.0100426
0.554456 -0.0984133 0.0100192
0.551878 -0.0892609 0.0099982
0.549548 -0.0800427 0.00997945
0.54747 -0.0707654 0.00996292
0.545647 -0.061436 0.00994856
0.54408 -0.0520613 0.00993632
0.542771 -0.0426481 0.00992617
0.541723 -0.0332035 0.00991809
0.540935 -0.0237343 0.00991204
0.540409 -0.0142476 0.00990803
0.540113 0 0.00990573
0.540409 0.0142476 0.00990803
0.540935 0.0237343 0.00991204
0.541723 0.0332035 0.00991809
0.542771 0.0426481 0.00992617
0.54408 0.0520613 0.00993632
0.545647 0.061436 0.00994856
0.54747 0.0707654 0.00996292
0.549548 0.0800427 0.00997945
0.551878 0.0892609 0.0099982
0.554456 0.0984133 0.0100192
0.557281 0.107493 0.0100426
0.560348 0.116494 0.0100683
0.563655 0.125409 0.0100965
0.567197 0.134232 0.0101267
0.570973 0.142956 0.0102854

0.58292 -0.146629 0.0100595
0.580948 -0.142327 0.00991544
0.577177 -0.133642 0.00988359
0.573637 -0.124859 0.00985389
0.570332 -0.115984 0.00982667
0.567267 -0.107024 0.00980185
0.564444 -0.0979842 0.00977935
0.561867 -0.0888723 0.0097591
0.559539 -0.0796947 0.00974104
0.557463 -0.0704582 0.00972511
0.555641 -0.0611696 0.00971128
0.554075 -0.0518357 0.00969949
0.552767 -0.0424635 0.00968972
0.551719 -0.0330598 0.00968194
0.550932 -0.0236317 0.00967612
0.550406 -0.014186 0.00967225
0.550111 0 0.00967004
0.550406 0.014186 0.00967225
0.550932 0.0236317 0.00967612
0.551719 0.0330598 0.00968194
0.552767 0.0424635 0.00968972
0.554075 0.0518357 0.00969949
0.555641 0.0611696 0.00971128
0.557463 0.0704582 0.00972511
0.559539 0.0796947 0.00974104
0.561867 0.0888723 0.0097591
0.564444 0.0979842 0.00977935
0.567267 0.107024 0.00980185
0.570332 0.115984 0.00982667
0.573637 0.124859 0.00985389
0.577176 0.133642 0.0098829
0.58095 0.142326 0.010042

0.592888 -0.14586 0.00981082
0.590916 -0.141581 0.00966602
0.587149 -0.132944 0.00963542
0.583612 -0.124209 0.00960687
0.580311 -0.115381 0.00958071
0.577248 -0.106468 0.00955686
0.574428 -0.0974766 0.00953524
0.571854 -0.0884127 0.00951579
0.569528 -0.0792832 0.00949845
0.567453 -0.0700949 0.00948315
0.565633 -0.0608545 0.00946987
0.564068 -0.051569 0.00945856
0.562762 -0.0422452 0.00944918
0.561714 -0.03289 0.00944171
0.560928 -0.0235103 0.00943612
0.560403 -0.0141132 0.00943241
0.560108 0 0.00943028
0.560403 0.0141132 0.00943241
0.560928 0.0235103 0.00943612
0.561714 0.03289 0.00944171
0.562762 0.0422452 0.00944918
0.564068 0.051569 0.00945856
0.565633 0.0608545 0.00946987
0.567453 0.0700949 0.00948315
0.569528 0.0792832 0.00949845
0.571854 0.0884127 0.00951579
0.574428 0.0974766 0.00953524
0.577248 0.106468 0.00955686
0.580311 0.115381 0.00958071
0.583612 0.124209 0.00960687
0.587149 0.132944 0.00963471
0.590919 0.14158 0.00979399

0.602845 -0.144971 0.009558
0.600876 -0.14072 0.00941258
0.597113 -0.132137 0.00938328
0.593581 -0.123457 0.00935593
0.590283 -0.114684 0.00933087
0.587224 -0.105827 0.00930803
0.584408 -0.0968903 0.00928733
0.581836 -0.0878818 0.00926871
0.579513 -0.0788079 0.00925211
0.577441 -0.0696752 0.00923747
0.575623 -0.0604907 0.00922476
0.57406 -0.051261 0.00921394
0.572755 -0.0419931 0.00920497
0.57171 -0.0326938 0.00919782
0.570924 -0.0233702 0.00919248
0.5704 -0.0140291 0.00918893
0.570105 0 0.00918689
0.5704 0.0140291 0.00918893
0.570924 0.0233702 0.00919248
0.57171 0.0326938 0.00919782
0.572755 0.0419931 0.00920497
0.57406 0.051261 0.00921394
0.575623 0.0604907 0.00922476
0.577441 0.0696752 0.00923747
0.579513 0.0788079 0.00925211
0.581836 0.0878818 0.00926871
0.584408 0.0968903 0.00928733
0.587224 0.105827 0.00930803
0.590283 0.114684 0.00933087
0.593581 0.123457 0.00935593
0.597113 0.132137 0.00938257
0.600878 0.140719 0.00954185

0.61279 -0.143963 0.00930144
0.610824 -0.139743 0.00915558
0.607068 -0.131222 0.00912763
0.603541 -0.122604 0.00910151
0.600249 -0.113894 0.00907759
0.597195 -0.105099 0.00905579
0.594382 -0.0962252 0.00903604
0.591815 -0.0872797 0.00901828
0.589496 -0.0782688 0.00900245
0.587427 -0.0691993 0.00898849
0.585611 -0.060078 0.00897638
0.584051 -0.0509117 0.00896606
0.582748 -0.0417072 0.00895751
0.581704 -0.0324714 0.0089507
0.58092 -0.0232113 0.00894561
0.580396 -0.0139337 0.00894222
0.580102 0 0.00894028
0.580396 0.0139337 0.00894222
0.58092 0.0232113 0.00894561
0.581704 0.0324714 0.0089507
0.582748 0.0417072 0.00895751
0.584051 0.0509117 0.00896606
0.585611 0.060078 0.00897638
0.587427 0.0691993 0.00898849
0.589496 0.0782688 0.00900245
0.591815 0.0872797 0.00901828
0.594382 0.0962252 0.00903604
0.597195 0.105099 0.00905579
0.600249 0.113894 0.00907759
0.603541 0.122604 0.00910151
0.607068 0.131222 0.0091269
0.610827 0.139741 0.00928599

0.622723 -0.142835 0.00904158
0.620761 -0.138649 0.00889545
0.617011 -0.130198 0.00886889
0.613492 -0.12165 0.00884404
0.610206 -0.11301 0.0088213
0.607158 -0.104285 0.00880057
0.604351 -0.0954814 0.0087818
0.601789 -0.0866062 0.00876492
0.599474 -0.0776659 0.00874988
0.59741 -0.068667 0.00873663
0.595598 -0.0596165 0.00872512
0.59404 -0.050521 0.00871532
0.59274 -0.0413874 0.00870721
0.591698 -0.0322226 0.00870074
0.590915 -0.0230335 0.00869591
0.590393 -0.0138271 0.0086927
0.590099 0 0.00869085
0.590393 0.0138271 0.0086927
0.590915 0.0230335 0.00869591
0.591698 0.0322226 0.00870074
0.59274 0.0413874 0.00870721
0.59404 0.050521 0.00871532
0.595598 0.0596165 0.00872512
0.59741 0.068667 0.00873663
0.599474 0.0776659 0.00874988
0.601789 0.0866062 0.00876492
0.604351 0.0954814 0.0087818
0.607158 0.104285 0.00880057
0.610206 0.11301 0.0088213
0.613492 0.12165 0.00884404
0.617011 0.130198 0.00886814
0.620763 0.138648 0.00902685

0.632641 -0.141587 0.00877884
0.630684 -0.13744 0.00863262
0.626944 -0.129066 0.00860749
0.623432 -0.120595 0.00858395
0.620155 -0.112032 0.00856241
0.617114 -0.103384 0.00854279
0.614314 -0.0946587 0.00852502
0.611758 -0.0858614 0.00850905
0.609449 -0.076999 0.00849482
0.607389 -0.0680783 0.00848228
0.605581 -0.059106 0.0084714
0.604028 -0.0500889 0.00846214
0.602731 -0.0410337 0.00845446
0.601691 -0.0319475 0.00844835
0.60091 -0.0228369 0.00844379
0.600389 -0.0137091 0.00844075
0.600095 0 0.00843901
0.600389 0.0137091 0.00844075
0.60091 0.0228369 0.00844379
0.601691 0.0319475 0.00844835
0.602731 0.0410337 0.00845446
0.604028 0.0500889 0.00846214
0.605581 0.059106 0.0084714
0.607389 0.0680783 0.00848228
0.609449 0.076999 0.00849482
0.611758 0.0858614 0.00850905
0.614314 0.0946587 0.00852502
0.617114 0.103384 0.00854279
0.620155 0.112032 0.00856241
0.623432 0.120595 0.00858395
0.626944 0.129066 0.00860673
0.630686 0.137439 0.00876486

0.642543 -0.14022 0.00851364
0.640592 -0.136115 0.00836752
0.636863 -0.127825 0.00834384
0.633362 -0.119438 0.00832164
0.630094 -0.11096 0.00830133
0.627062 -0.102398 0.00828284
0.62427 -0.0937571 0.0082661
0.621721 -0.0850451 0.00825105
0.619418 -0.0762682 0.00823766
0.617365 -0.0674331 0.00822585
0.615562 -0.0585465 0.00821561
0.614013 -0.0496153 0.00820689
0.61272 -0.0406461 0.00819967
0.611683 -0.0316459 0.00819392
0.610904 -0.0226215 0.00818963
0.610385 -0.0135798 0.00818677
0.610092 0 0.00818513
0.610385 0.0135798 0.00818677
0.610904 0.0226215 0.00818963
0.611683 0.0316459 0.00819392
0.61272 0.0406461 0.00819967
0.614013 0.0496153 0.00820689
0.615562 0.0585465 0.00821561
0.617365 0.0674331 0.00822585
0.619418 0.0762682 0.00823766
0.621721 0.0850451 0.00825105
0.62427 0.0937571 0.0082661
0.627062 0.102398 0.00828284
0.630094 0.11096 0.00830133
0.633362 0.119438 0.00832164
0.636863 0.127825 0.00834307
0.640594 0.136114 0.00850043

0.652428 -0.138733 0.0082464
0.650484 -0.134674 0.00810056
0.646767 -0.126476 0.00807836
0.643279 -0.11818 0.00805752
0.640022 -0.109795 0.00803847
0.637 -0.101324 0.00802113
0.634218 -0.0927764 0.00800543
0.631678 -0.0841572 0.00799133
0.629383 -0.0754732 0.00797878
0.627337 -0.0667313 0.00796773
0.62554 -0.057938 0.00795813
0.623997 -0.0491001 0.00794997
0.622708 -0.0402245 0.00794321
0.621674 -0.0313179 0.00793783
0.620898 -0.0223871 0.00793381
0.62038 -0.0134392 0.00793114
0.620089 0 0.0079296
0.62038 0.0134392 0.00793114
0.620898 0.0223871 0.00793381
0.621674 0.0313179 0.00793783
0.622708 0.0402245 0.00794321
0.623997 0.0491001 0.00794997
0.62554 0.057938 0.00795813
0.627337 0.0667313 0.00796773
0.629383 0.0754732 0.00797878
0.631678 0.0841572 0.00799133
0.634218 0.0927764 0.00800543
0.637 0.101324 0.00802113
0.640022 0.109795 0.00803847
0.643279 0.11818 0.00805753
0.646767 0.126476 0.00807758
0.650486 0.134673 0.00823397

0.662295 -0.137127 0.00797751
0.660358 -0.133117 0.00783214
0.656657 -0.125017 0.00781145
0.653182 -0.116821 0.007792
0.649939 -0.108535 0.00777422
0.646929 -0.100165 0.00775804
0.644158 -0.0917166 0.00774341
0.641628 -0.0831976 0.00773027
0.639343 -0.0746141 0.00771857
0.637304 -0.0659727 0.00770828
0.635515 -0.0572803 0.00769935
0.633978 -0.0485433 0.00769175
0.632694 -0.0397687 0.00768546
0.631665 -0.0309633 0.00768045
0.630892 -0.0221338 0.00767671
0.630376 -0.0132872 0.00767423
0.630086 0 0.00767279
0.630376 0.0132872 0.00767423
0.630892 0.0221338 0.00767671
0.631665 0.0309633 0.00768045
0.632694 0.0397687 0.00768546
0.633978 0.0485433 0.00769175
0.635515 0.0572803 0.00769935
0.637304 0.0659727 0.00770828
0.639343 0.0746141 0.00771857
0.641628 0.0831976 0.00773027
0.644158 0.0917166 0.00774341
0.646929 0.100165 0.00775804
0.649939 0.108535 0.00777422
0.653182 0.116821 0.007792
0.656657 0.125017 0.00781065
0.66036 0.133115 0.00796588

0.672141 -0.135401 0.00770739
0.670213 -0.131444 0.00756267
0.666529 -0.12345 0.00754351
0.663071 -0.115361 0.00752545
0.659843 -0.107181 0.00750896
0.656848 -0.0989181 0.00749397
0.65409 -0.0905775 0.00748041
0.651572 -0.0821662 0.00746824
0.649297 -0.0736906 0.00745741
0.647268 -0.0651574 0.00744788
0.645487 -0.0565733 0.00743962
0.643957 -0.0479448 0.00743259
0.642678 -0.0392789 0.00742677
0.641654 -0.0305822 0.00742214
0.640885 -0.0218615 0.00741868
0.640371 -0.0131238 0.00741639
0.640082 0 0.00741506
0.640371 0.0131238 0.00741639
0.640885 0.0218615 0.00741868
0.641654 0.0305822 0.00742214
0.642678 0.0392789 0.00742677
0.643957 0.0479448 0.00743259
0.645487 0.0565733 0.00743962
0.647268 0.0651574 0.00744788
0.649297 0.0736906 0.00745741
0.651572 0.0821662 0.00746824
0.65409 0.0905775 0.00748041
0.656848 0.0989181 0.00749397
0.659843 0.107181 0.00750896
0.663071 0.115361 0.00752546
0.666529 0.12345 0.0075427
0.670216 0.131442 0.00769656

0.681965 -0.133555 0.00743641
0.680048 -0.129654 0.00729253
0.676384 -0.121775 0.00727491
0.672945 -0.113799 0.00725827
0.669734 -0.105733 0.00724308
0.666755 -0.0975848 0.00722928
0.664012 -0.0893591 0.0072168
0.661507 -0.0810629 0.00720561
0.659244 -0.0727028 0.00719566
0.657226 -0.0642852 0.0071869
0.655455 -0.0558169 0.00717931
0.653933 -0.0473045 0.00717285
0.652661 -0.0387548 0.00716751
0.651642 -0.0301744 0.00716326
0.650877 -0.0215702 0.00716009
0.650366 -0.0129489 0.00715798
0.650079 0 0.00715676
0.650366 0.0129489 0.00715798
0.650877 0.0215702 0.00716009
0.651642 0.0301744 0.00716326
0.652661 0.0387548 0.00716751
0.653933 0.0473045 0.00717285
0.655455 0.0558169 0.00717931
0.657226 0.0642852 0.0071869
0.659244 0.0727028 0.00719566
0.661507 0.0810629 0.00720561
0.664012 0.0893591 0.0072168
0.666755 0.0975848 0.00722928
0.669734 0.105733 0.00724308
0.672945 0.113799 0.00725827
0.676384 0.121775 0.00727409
0.68005 0.129653 0.00742639

0.691766 -0.131589 0.00716496
0.689861 -0.127749 0.00702211
0.68622 -0.11999 0.00700604
0.682802 -0.112135 0.00699082
0.67961 -0.104191 0.00697694
0.67665 -0.0961646 0.00696433
0.673923 -0.0880612 0.00695295
0.671434 -0.0798877 0.00694274
0.669185 -0.0716504 0.00693366
0.667179 -0.063356 0.00692568
0.665419 -0.0550112 0.00691877
0.663906 -0.0466224 0.00691289
0.662642 -0.0381964 0.00690803
0.66163 -0.02974 0.00690416
0.660869 -0.0212598 0.00690127
0.660361 -0.0127627 0.00689936
0.660076 0 0.00689824
0.660361 0.0127627 0.00689936
0.660869 0.0212598 0.00690127
0.66163 0.02974 0.00690416
0.662642 0.0381964 0.00690803
0.663906 0.0466224 0.00691289
0.665419 0.0550112 0.00691877
0.667179 0.063356 0.00692568
0.669185 0.0716504 0.00693366
0.671434 0.0798877 0.00694274
0.673923 0.0880612 0.00695295
0.67665 0.0961646 0.00696433
0.67961 0.104191 0.00697694
0.682802 0.112135 0.00699083
0.68622 0.11999 0.00700522
0.689863 0.127748 0.00715576

0.701542 -0.129504 0.00689341
0.69965 -0.125727 0.0067518
0.696035 -0.118096 0.00673727
0.692641 -0.11037 0.00672348
0.689472 -0.102555 0.00671091
0.686532 -0.0946575 0.0066995
0.683824 -0.0866838 0.0066892
0.681353 -0.0786403 0.00667997
0.679119 -0.0705334 0.00667178
0.677127 -0.0623698 0.00666458
0.675379 -0.0541558 0.00665834
0.673876 -0.0458982 0.00665304
0.672621 -0.0376037 0.00664865
0.671616 -0.0292788 0.00664517
0.67086 -0.0209303 0.00664257
0.670356 -0.0125649 0.00664084
0.670072 0 0.00663983
0.670356 0.0125649 0.00664084
0.67086 0.0209303 0.00664257
0.671616 0.0292788 0.00664517
0.672621 0.0376037 0.00664865
0.673876 0.0458982 0.00665304
0.675379 0.0541558 0.00665834
0.677127 0.0623698 0.00666458
0.679119 0.0705334 0.00667178
0.681353 0.0786403 0.00667997
0.683824 0.0866838 0.0066892
0.686532 0.0946575 0.0066995
0.689472 0.102555 0.00671091
0.692641 0.11037 0.00672348
0.696035 0.118096 0.00673644
0.699653 0.125726 0.00688503

0.711292 -0.127299 0.00662214
0.709415 -0.12359 0.00648195
0.705829 -0.116094 0.00646897
0.702461 -0.108503 0.0064566
0.699317 -0.100824 0.00644533
0.6964 -0.0930633 0.00643512
0.693714 -0.0852267 0.00642591
0.691262 -0.0773207 0.00641766
0.689046 -0.0693517 0.00641034
0.687069 -0.0613262 0.00640392
0.685334 -0.0532508 0.00639835
0.683844 -0.045132 0.00639363
0.682598 -0.0369765 0.00638972
0.6816 -0.0287908 0.00638662
0.680851 -0.0205816 0.0063843
0.680351 -0.0123557 0.00638277
0.680069 0 0.00638186
0.680351 0.0123557 0.00638277
0.680851 0.0205816 0.0063843
0.6816 0.0287908 0.00638662
0.682598 0.0369765 0.00638972
0.683844 0.045132 0.00639363
0.685334 0.0532508 0.00639835
0.687069 0.0613262 0.00640392
0.689046 0.0693517 0.00641034
0.691262 0.0773207 0.00641766
0.693714 0.0852267 0.00642591
0.6964 0.0930633 0.00643512
0.699317 0.100824 0.00644533
0.702461 0.108503 0.0064566
0.705829 0.116094 0.00646813
0.709418 0.123588 0.00661458

0.721014 -0.124974 0.0063515
0.719154 -0.121336 0.00621292
0.715599 -0.113982 0.00620148
0.712262 -0.106534 0.00619052
0.709146 -0.0989988 0.00618056
0.706254 -0.0913819 0.00617153
0.703592 -0.0836898 0.00616341
0.701161 -0.0759287 0.00615614
0.698964 -0.0681051 0.00614969
0.697005 -0.0602254 0.00614403
0.695285 -0.0522961 0.00613914
0.693807 -0.0443237 0.00613499
0.692573 -0.0363147 0.00613156
0.691584 -0.0282759 0.00612883
0.690841 -0.0202137 0.0061268
0.690345 -0.0121349 0.00612545
0.690066 0 0.00612465
0.690345 0.0121349 0.00612545
0.690841 0.0202137 0.0061268
0.691584 0.0282759 0.00612883
0.692573 0.0363147 0.00613156
0.693807 0.0443237 0.00613499
0.695285 0.0522961 0.00613914
0.697005 0.0602254 0.00614403
0.698964 0.0681051 0.00614969
0.701161 0.0759287 0.00615614
0.703592 0.0836898 0.00616341
0.706254 0.0913819 0.00617153
0.709146 0.0989988 0.00618056
0.712262 0.106534 0.00619053
0.715599 0.113982 0.00620064
0.719156 0.121335 0.00634475

0.730707 -0.12253 0.00608184
0.728865 -0.118966 0.00594508
0.725346 -0.111761 0.00593517
0.722041 -0.104464 0.00592561
0.718956 -0.0970789 0.00591693
0.716093 -0.0896133 0.00590908
0.713457 -0.082073 0.00590203
0.711049 -0.0744643 0.00589573
0.708874 -0.0667936 0.00589014
0.706934 -0.0590671 0.00588525
0.705231 -0.0512915 0.00588102
0.703768 -0.0434731 0.00587743
0.702545 -0.0356184 0.00587447
0.701566 -0.027734 0.00587212
0.70083 -0.0198266 0.00587037
0.700339 -0.0119026 0.00586921
0.700062 0 0.00586852
0.700339 0.0119026 0.00586921
0.70083 0.0198266 0.00587037
0.701566 0.027734 0.00587212
0.702545 0.0356184 0.00587447
0.703768 0.0434731 0.00587743
0.705231 0.0512915 0.00588102
0.706934 0.0590671 0.00588525
0.708874 0.0667936 0.00589014
0.711049 0.0744643 0.00589573
0.713457 0.082073 0.00590203
0.716093 0.0896133 0.00590908
0.718956 0.0970789 0.00591693
0.722041 0.104464 0.00592561
0.725346 0.111761 0.00593432
0.728868 0.118965 0.0060759

0.740369 -0.119966 0.00581351
0.738548 -0.11648 0.00567877
0.735067 -0.109432 0.00567036
0.731799 -0.102291 0.00566218
0.728747 -0.0950642 0.00565478
0.725916 -0.0877572 0.00564809
0.723308 -0.0803762 0.00564209
0.720927 -0.0729273 0.00563674
0.718776 -0.0654169 0.00563201
0.716857 -0.0578513 0.00562787
0.715172 -0.0502369 0.0056243
0.713725 -0.0425801 0.00562127
0.712515 -0.0348874 0.00561877
0.711546 -0.0271652 0.00561679
0.710818 -0.0194201 0.00561532
0.710333 -0.0116586 0.00561434
0.710059 0 0.00561375
0.710333 0.0116586 0.00561434
0.710818 0.0194201 0.00561532
0.711546 0.0271652 0.00561679
0.712515 0.0348874 0.00561877
0.713725 0.0425801 0.00562127
0.715172 0.0502369 0.0056243
0.716857 0.0578513 0.00562787
0.718776 0.0654169 0.00563201
0.720927 0.0729273 0.00563674
0.723308 0.0803762 0.00564209
0.725916 0.0877572 0.00564809
0.728747 0.0950642 0.00565478
0.731799 0.102291 0.00566218
0.735067 0.109432 0.00566951
0.73855 0.116479 0.00580837

0.749998 -0.117283 0.00554685
0.748199 -0.113878 0.00541433
0.744761 -0.106993 0.00540739
0.741533 -0.100017 0.00540057
0.738519 -0.0929548 0.00539442
0.735722 -0.0858137 0.00538888
0.733145 -0.0785992 0.00538391
0.730793 -0.0713176 0.0053795
0.728668 -0.063975 0.00537561
0.726772 -0.0565778 0.0053722
0.725108 -0.0491322 0.00536927
0.723677 -0.0416447 0.0053668
0.722483 -0.0341215 0.00536475
0.721525 -0.0265693 0.00536314
0.720806 -0.0189943 0.00536193
0.720326 -0.0114031 0.00536114
0.720056 0 0.00536065
0.720326 0.0114031 0.00536114
0.720806 0.0189943 0.00536193
0.721525 0.0265693 0.00536314
0.722483 0.0341215 0.00536475
0.723677 0.0416447 0.0053668
0.725108 0.0491322 0.00536927
0.726772 0.0565778 0.0053722
0.728668 0.063975 0.00537561
0.730793 0.0713176 0.0053795
0.733145 0.0785992 0.00538391
0.735722 0.0858137 0.00538888
0.738519 0.0929548 0.00539442
0.741533 0.100017 0.00540058
0.744761 0.106993 0.00540654
0.748202 0.113877 0.0055425

0.759593 -0.11448 0.00528219
0.757819 -0.11116 0.00515208
0.754428 -0.104445 0.00514659
0.751243 -0.0976401 0.0051411
0.748269 -0.0907506 0.00513617
0.74551 -0.0837826 0.00513174
0.742968 -0.076742 0.0051278
0.740647 -0.0696351 0.0051243
0.73855 -0.0624678 0.00512123
0.73668 -0.0552465 0.00511855
0.735038 -0.0479773 0.00511624
0.733626 -0.0406667 0.0051143
0.732447 -0.0333208 0.00511271
0.731503 -0.0259462 0.00511144
0.730793 -0.018549 0.0051105
0.730319 -0.0111358 0.00510989
0.730053 0 0.0051095
0.730319 0.0111358 0.00510989
0.730793 0.018549 0.0051105
0.731503 0.0259462 0.00511144
0.732447 0.0333208 0.00511271
0.733626 0.0406667 0.0051143
0.735038 0.0479773 0.00511624
0.73668 0.0552465 0.00511855
0.73855 0.0624678 0.00512123
0.740647 0.0696351 0.0051243
0.742968 0.076742 0.0051278
0.74551 0.0837826 0.00513174
0.748269 0.0907506 0.00513617
0.751243 0.0976401 0.0051411
0.754428 0.104445 0.00514574
0.757821 0.111158 0.00527861

0.769153 -0.111558 0.00501986
0.767405 -0.108325 0.00489236
0.764065 -0.101788 0.00488827
0.760927 -0.0951616 0.00488408
0.757998 -0.0884516 0.00488034
0.755279 -0.0816639 0.004877
0.752775 -0.0748046 0.00487405
0.750489 -0.0678796 0.00487144
0.748423 -0.0608951 0.00486916
0.746579 -0.0538573 0.00486718
0.744961 -0.0467722 0.00486549
0.743571 -0.039646 0.00486407
0.742409 -0.0324852 0.00486291
0.741478 -0.0252958 0.00486199
0.740779 -0.0180843 0.00486131
0.740312 -0.0108569 0.00486087
0.74005 0 0.00486058
0.740312 0.0108569 0.00486087
0.740779 0.0180843 0.00486131
0.741478 0.0252958 0.00486199
0.742409 0.0324852 0.00486291
0.743571 0.039646 0.00486407
0.744961 0.0467722 0.00486549
0.746579 0.0538573 0.00486718
0.748423 0.0608951 0.00486916
0.750489 0.0678796 0.00487144
0.752775 0.0748046 0.00487405
0.755279 0.0816639 0.004877
0.757998 0.0884516 0.00488034
0.760927 0.0951616 0.00488408
0.764065 0.101788 0.00488743
0.767407 0.108324 0.00501703

0.778675 -0.108516 0.00476016
0.776957 -0.105375 0.00463547
0.773671 -0.0990224 0.00463274
0.770585 -0.0925812 0.00462981
0.767704 -0.0860576 0.00462722
0.76503 -0.0794574 0.00462494
0.762566 -0.0727866 0.00462294
0.760317 -0.0660511 0.0046212
0.758284 -0.0592569 0.00461969
0.756471 -0.05241 0.0046184
0.754879 -0.0455166 0.0046173
0.753511 -0.0385827 0.00461638
0.752368 -0.0316145 0.00461564
0.751452 -0.0246182 0.00461506
0.750764 -0.0176001 0.00461463
0.750305 -0.0105663 0.00461435
0.750047 0 0.00461415
0.750305 0.0105663 0.00461435
0.750764 0.0176001 0.00461463
0.751452 0.0246182 0.00461506
0.752368 0.0316145 0.00461564
0.753511 0.0385827 0.00461638
0.754879 0.0455166 0.0046173
0.756471 0.05241 0.0046184
0.758284 0.0592569 0.00461969
0.760317 0.0660511 0.0046212
0.762566 0.0727866 0.00462294
0.76503 0.0794574 0.00462494
0.767704 0.0860576 0.00462722
0.770585 0.0925812 0.00462981
0.773671 0.0990224 0.00463191
0.776959 0.105374 0.00475806

0.788159 -0.105356 0.00450341
0.786472 -0.10231 0.00438173
0.783245 -0.0961476 0.00438031
0.780215 -0.0898987 0.00437859
0.777386 -0.0835686 0.00437711
0.774759 -0.0771632 0.00437585
0.77234 -0.0706882 0.00437477
0.770131 -0.0641495 0.00437386
0.768135 -0.057553 0.00437309
0.766354 -0.0509046 0.00437246
0.76479 -0.0442104 0.00437193
0.763447 -0.0374764 0.0043715
0.762324 -0.0307086 0.00437116
0.761424 -0.0239132 0.0043709
0.760749 -0.0170963 0.00437071
0.760298 -0.0102639 0.00437059
0.760044 0 0.00437048
0.760298 0.0102639 0.00437059
0.760749 0.0170963 0.00437071
0.761424 0.0239132 0.0043709
0.762324 0.0307086 0.00437116
0.763447 0.0374764 0.0043715
0.76479 0.0442104 0.00437193
0.766354 0.0509046 0.00437246
0.768135 0.057553 0.00437309
0.770131 0.0641495 0.00437386
0.77234 0.0706882 0.00437477
0.774759 0.0771632 0.00437585
0.777386 0.0835686 0.00437711
0.780215 0.0898987 0.0043786
0.783245 0.0961476 0.00437948
0.786474 0.102309 0.00450201

0.797603 -0.102076 0.0042499
0.795949 -0.0991285 0.00413144
0.792786 -0.093164 0.00413128
0.789817 -0.0871142 0.00413071
0.787043 -0.0809847 0.0041303
0.784468 -0.0747811 0.00413
0.782097 -0.0685092 0.00412981
0.779931 -0.0621747 0.00412969
0.777974 -0.0557833 0.00412964
0.776228 -0.049341 0.00412962
0.774695 -0.0428537 0.00412964
0.773377 -0.0363272 0.00412968
0.772277 -0.0297676 0.00412972
0.771395 -0.0231808 0.00412977
0.770732 -0.0165728 0.00412981
0.77029 -0.00994974 0.00412984
0.770041 0 0.00412982
0.77029 0.00994974 0.00412984
0.770732 0.0165728 0.00412981
0.771395 0.0231808 0.00412977
0.772277 0.0297676 0.00412972
0.773377 0.0363272 0.00412968
0.774695 0.0428537 0.00412964
0.776228 0.049341 0.00412962
0.777974 0.0557833 0.00412964
0.779931 0.0621747 0.00412969
0.782097 0.0685092 0.00412981
0.784468 0.0747811 0.00413
0.787043 0.0809847 0.0041303
0.789817 0.0871142 0.00413071
0.792786 0.093164 0.00413045
0.795951 0.0991275 0.00424918

0.807004 -0.0986777 0.00399994
0.805386 -0.0958316 0.00388489
0.802293 -0.0900715 0.00388591
0.799388 -0.0842277 0.00388645
0.796674 -0.0783058 0.00388704
0.794155 -0.0723112 0.00388767
0.791835 -0.0662495 0.00388832
0.789716 -0.0601265 0.00388896
0.787801 -0.0539477 0.00388957
0.786092 -0.047719 0.00389016
0.784593 -0.0414462 0.00389069
0.783303 -0.0351349 0.00389117
0.782226 -0.0287912 0.00389158
0.781363 -0.0224208 0.00389192
0.780714 -0.0160297 0.00389217
0.780282 -0.00962375 0.00389235
0.780038 0 0.00389241
0.780282 0.00962375 0.00389235
0.780714 0.0160297 0.00389217
0.781363 0.0224208 0.00389192
0.782226 0.0287912 0.00389158
0.783303 0.0351349 0.00389117
0.784593 0.0414462 0.00389069
0.786092 0.047719 0.00389016
0.787801 0.0539477 0.00388957
0.789716 0.0601265 0.00388896
0.791835 0.0662495 0.00388832
0.794155 0.0723112 0.00388767
0.796674 0.0783058 0.00388704
0.799388 0.0842277 0.00388645
0.802293 0.0900715 0.0038851
0.805388 0.0958307 0.00399986

0.816362 -0.0951609 0.0037538
0.814783 -0.0924195 0.00364236
0.811763 -0.0868703 0.0036445
0.808927 -0.0812393 0.00364608
0.806278 -0.0755318 0.00364763
0.80382 -0.0697533 0.00364913
0.801554 -0.0639091 0.00365056
0.799486 -0.0580049 0.00365191
0.797616 -0.0520462 0.00365316
0.795947 -0.0460386 0.0036543
0.794483 -0.0399878 0.00365532
0.793224 -0.0338995 0.00365621
0.792172 -0.0277794 0.00365697
0.791329 -0.0216333 0.00365758
0.790696 -0.0154668 0.00365804
0.790273 -0.0092859 0.00365836
0.790035 0 0.0036585
0.790273 0.0092859 0.00365836
0.790696 0.0154668 0.00365804
0.791329 0.0216333 0.00365758
0.792172 0.0277794 0.00365697
0.793224 0.0338995 0.00365621
0.794483 0.0399878 0.00365532
0.795947 0.0460386 0.0036543
0.797616 0.0520462 0.00365316
0.799486 0.0580049 0.00365191
0.801554 0.0639091 0.00365056
0.80382 0.0697533 0.00364913
0.806278 0.0755318 0.00364763
0.808927 0.0812393 0.00364608
0.811763 0.0868704 0.00364371
0.814784 0.0924187 0.00375433

0.825674 -0.0915257 0.00351177
0.824137 -0.0888923 0.00340413
0.821197 -0.0835606 0.00340732
0.818435 -0.0781491 0.00340986
0.815855 -0.0726629 0.0034123
0.81346 -0.0671074 0.00341461
0.811254 -0.0614879 0.00341678
0.809239 -0.0558098 0.00341879
0.807417 -0.0500785 0.00342063
0.805792 -0.0442996 0.00342229
0.804365 -0.0384785 0.00342377
0.803139 -0.0326209 0.00342505
0.802114 -0.0267322 0.00342612
0.801293 -0.0208181 0.00342699
0.800676 -0.0148842 0.00342764
0.800264 -0.00893618 0.00342808
0.800033 0 0.00342829
0.800264 0.00893618 0.00342808
0.800676 0.0148842 0.00342764
0.801293 0.0208181 0.00342699
0.802114 0.0267322 0.00342612
0.803139 0.0326209 0.00342505
0.804365 0.0384785 0.00342377
0.805792 0.0442996 0.00342229
0.807417 0.0500785 0.00342063
0.809239 0.0558098 0.00341879
0.811254 0.0614879 0.00341678
0.81346 0.0671074 0.00341461
0.815855 0.0726629 0.0034123
0.818435 0.0781491 0.00340987
0.821197 0.0835606 0.00340654
0.824138 0.0888915 0.00351286

0.83494 -0.0877726 0.00327411
0.833447 -0.0852503 0.00317047
0.830591 -0.0801425 0.00317463
0.827909 -0.0749571 0.00317806
0.825403 -0.069699 0.00318131
0.823077 -0.0643736 0.00318437
0.820933 -0.0589858 0.00318722
0.818975 -0.0535411 0.00318984
0.817206 -0.0480447 0.00319222
0.815627 -0.042502 0.00319437
0.81424 -0.0369182 0.00319626
0.813049 -0.0312989 0.00319789
0.812053 -0.0256494 0.00319926
0.811255 -0.0199752 0.00320036
0.810655 -0.0142817 0.00320119
0.810255 -0.00857454 0.00320175
0.81003 0 0.00320203
0.810255 0.00857454 0.00320175
0.810655 0.0142817 0.00320119
0.811255 0.0199752 0.00320036
0.812053 0.0256494 0.00319926
0.813049 0.0312989 0.00319789
0.81424 0.0369182 0.00319626
0.815627 0.042502 0.00319437
0.817206 0.0480447 0.00319222
0.818975 0.0535411 0.00318984
0.820933 0.0589858 0.00318722
0.823077 0.0643736 0.00318437
0.825403 0.069699 0.00318131
0.827909 0.0749571 0.00317806
0.830591 0.0801425 0.00317386
0.833448 0.0852495 0.00327573

0.844157 -0.0839017 0.00304108
0.842711 -0.0814936 0.00294165
0.839946 -0.0766161 0.00294667
0.837348 -0.0716634 0.00295092
0.834921 -0.0666403 0.00295492
0.832667 -0.0615518 0.00295865
0.830591 -0.0564029 0.00296211
0.828694 -0.0511989 0.00296528
0.82698 -0.0459447 0.00296816
0.82545 -0.0406456 0.00297074
0.824107 -0.0353068 0.00297301
0.822952 -0.0299335 0.00297497
0.821988 -0.0245309 0.0029766
0.821214 -0.0191045 0.00297792
0.820634 -0.0136594 0.0029789
0.820246 -0.00820096 0.00297957
0.820028 0 0.00297991
0.820246 0.00820096 0.00297957
0.820634 0.0136594 0.0029789
0.821214 0.0191045 0.00297792
0.821988 0.0245309 0.0029766
0.822952 0.0299335 0.00297497
0.824107 0.0353068 0.00297301
0.82545 0.0406456 0.00297074
0.82698 0.0459447 0.00296816
0.828694 0.0511989 0.00296528
0.830591 0.0564029 0.00296211
0.832667 0.0615518 0.00295865
0.834921 0.0666403 0.00295492
0.837348 0.0716634 0.00295092
0.839946 0.0766161 0.00294593
0.842713 0.0814928 0.00304319

0.853324 -0.0799135 0.00281294
0.851929 -0.0776226 0.0027179
0.849259 -0.0729817 0.0027237
0.846751 -0.0682682 0.00272867
0.844408 -0.0634866 0.00273333
0.842232 -0.058642 0.00273767
0.840227 -0.0537391 0.00274168
0.838396 -0.0487829 0.00274535
0.83674 -0.0437783 0.00274867
0.835263 -0.0387304 0.00275163
0.833965 -0.0336441 0.00275424
0.83285 -0.0285246 0.00275648
0.831919 -0.0233768 0.00275835
0.831172 -0.018206 0.00275985
0.83061 -0.0130171 0.00276098
0.830236 -0.00781541 0.00276174
0.830025 0 0.00276213
0.830236 0.00781541 0.00276174
0.83061 0.0130171 0.00276098
0.831172 0.018206 0.00275985
0.831919 0.0233768 0.00275835
0.83285 0.0285246 0.00275648
0.833965 0.0336441 0.00275424
0.835263 0.0387304 0.00275163
0.83674 0.0437783 0.00274867
0.838396 0.0487829 0.00274535
0.840227 0.0537391 0.00274168
0.842232 0.058642 0.00273767
0.844408 0.0634866 0.00273333
0.846751 0.0682682 0.00272868
0.849259 0.0729817 0.00272298
0.85193 0.0776218 0.00281548

0.86244 -0.0758082 0.00258994
0.861098 -0.0736375 0.00249949
0.85853 -0.0692395 0.00250596
0.856117 -0.0647715 0.00251156
0.853863 -0.0602383 0.0025168
0.85177 -0.0556443 0.00252166
0.849841 -0.0509944 0.00252615
0.848078 -0.0462932 0.00253024
0.846485 -0.0415456 0.00253394
0.845063 -0.0367563 0.00253724
0.843815 -0.0319302 0.00254014
0.842742 -0.0270721 0.00254263
0.841845 -0.0221869 0.0025447
0.841126 -0.0172795 0.00254637
0.840586 -0.0123549 0.00254762
0.840226 -0.00741786 0.00254846
0.840023 0 0.0025489
0.840226 0.00741786 0.00254846
0.840586 0.0123549 0.00254762
0.841126 0.0172795 0.00254637
0.841845 0.0221869 0.0025447
0.842742 0.0270721 0.00254263
0.843815 0.0319302 0.00254014
0.845063 0.0367563 0.00253724
0.846485 0.0415456 0.00253394
0.848078 0.0462932 0.00253024
0.849841 0.0509944 0.00252615
0.85177 0.0556443 0.00252166
0.853863 0.0602383 0.0025168
0.856117 0.0647715 0.00251156
0.85853 0.0692395 0.00250526
0.861099 0.0736368 0.00259285

0.871502 -0.0715863 0.00237231
0.870216 -0.0695388 0.00228663
0.867757 -0.0653897 0.00229366
0.865445 -0.0611737 0.0022998
0.863285 -0.0568953 0.00230552
0.861279 -0.0525588 0.00231083
0.859431 -0.0481688 0.00231571
0.857742 -0.0437298 0.00232017
0.856215 -0.0392465 0.00232418
0.854852 -0.0347233 0.00232777
0.853656 -0.0301649 0.00233091
0.852627 -0.025576 0.0023336
0.851768 -0.0209611 0.00233585
0.851078 -0.0163251 0.00233765
0.850561 -0.0116726 0.00233901
0.850215 -0.00700828 0.00233991
0.850021 0 0.00234039
0.850215 0.00700828 0.00233991
0.850561 0.0116726 0.00233901
0.851078 0.0163251 0.00233765
0.851768 0.0209611 0.00233585
0.852627 0.025576 0.0023336
0.853656 0.0301649 0.00233091
0.854852 0.0347233 0.00232777
0.856215 0.0392465 0.00232418
0.857742 0.0437298 0.00232017
0.859431 0.0481688 0.00231571
0.861279 0.0525588 0.00231083
0.863285 0.0568953 0.00230552
0.865445 0.0611737 0.0022998
0.867757 0.0653897 0.00229299
0.870218 0.0695382 0.00237554

0.880509 -0.0672482 0.00216027
0.879283 -0.0653268 0.00207956
0.876938 -0.0614326 0.00208704
0.874733 -0.0574748 0.00209361
0.872673 -0.0534577 0.00209972
0.87076 -0.0493854 0.00210538
0.868997 -0.0452623 0.00211058
0.867386 -0.0410927 0.00211532
0.865929 -0.0368809 0.00211959
0.864629 -0.0326312 0.0021234
0.863487 -0.0283482 0.00212673
0.862506 -0.0240361 0.00212959
0.861685 -0.0196995 0.00213197
0.861028 -0.0153427 0.00213388
0.860534 -0.0109703 0.00213532
0.860204 -0.00658664 0.00213628
0.860019 0 0.00213679
0.860204 0.00658664 0.00213628
0.860534 0.0109703 0.00213532
0.861028 0.0153427 0.00213388
0.861685 0.0196995 0.00213197
0.862506 0.0240361 0.00212959
0.863487 0.0283482 0.00212673
0.864629 0.0326312 0.0021234
0.865929 0.0368809 0.00211959
0.867386 0.0410927 0.00211532
0.868997 0.0452623 0.00211058
0.87076 0.0493854 0.00210538
0.872673 0.0534577 0.00209972
0.874733 0.0574748 0.00209361
0.876938 0.0614326 0.0020864
0.879285 0.0653262 0.00216377

0.88946 -0.0627943 0.00195405
0.888297 -0.0610019 0.0018785
0.886072 -0.0573686 0.0018863
0.883981 -0.0536752 0.00189318
0.882026 -0.0499258 0.00189958
0.880211 -0.0461244 0.0019055
0.878538 -0.042275 0.00191094
0.877009 -0.0383818 0.00191589
0.875627 -0.0344488 0.00192034
0.874393 -0.0304801 0.00192431
0.873309 -0.02648 0.00192778
0.872377 -0.0224525 0.00193076
0.871599 -0.0184018 0.00193324
0.870975 -0.0143322 0.00193523
0.870506 -0.0102478 0.00193672
0.870193 -0.00615293 0.00193772
0.870017 0 0.00193825
0.870193 0.00615293 0.00193772
0.870506 0.0102478 0.00193672
0.870975 0.0143322 0.00193523
0.871599 0.0184018 0.00193324
0.872377 0.0224525 0.00193076
0.873309 0.02648 0.00192778
0.874393 0.0304801 0.00192431
0.875627 0.0344488 0.00192034
0.877009 0.0383818 0.00191589
0.878538 0.042275 0.00191094
0.880211 0.0461244 0.0019055
0.882026 0.0499258 0.00189958
0.883981 0.0536752 0.00189319
0.886072 0.0573686 0.00188569
0.888298 0.0610014 0.00195775

0.898353 -0.0582253 0.00175386
0.897257 -0.0565646 0.00168364
0.895159 -0.0531979 0.00169165
0.893187 -0.0497749 0.00169873
0.891344 -0.0462996 0.00170531
0.889632 -0.0427757 0.00171139
0.888053 -0.0392069 0.00171697
0.886611 -0.0355971 0.00172204
0.885307 -0.0319502 0.00172661
0.884143 -0.0282699 0.00173067
0.883121 -0.0245602 0.00173423
0.882242 -0.020825 0.00173728
0.881508 -0.0170682 0.00173982
0.880919 -0.0132936 0.00174185
0.880476 -0.00950529 0.00174338
0.880181 -0.00570711 0.0017444
0.880015 0 0.00174495
0.880181 0.00570711 0.0017444
0.880476 0.00950529 0.00174338
0.880919 0.0132936 0.00174185
0.881508 0.0170682 0.00173982
0.882242 0.020825 0.00173728
0.883121 0.0245602 0.00173423
0.884143 0.0282699 0.00173067
0.885307 0.0319502 0.00172661
0.886611 0.0355971 0.00172204
0.888053 0.0392069 0.00171697
0.889632 0.0427757 0.00171139
0.891344 0.0462996 0.00170531
0.893187 0.0497749 0.00169873
0.895159 0.0531979 0.00169107
0.897258 0.0565641 0.00175769

0.907186 -0.0535416 0.0015599
0.90616 -0.0520154 0.0014952
0.904196 -0.0489209 0.00150327
0.90235 -0.0457744 0.00151043
0.900624 -0.0425795 0.00151708
0.899021 -0.0393395 0.00152321
0.897543 -0.0360581 0.00152884
0.896192 -0.0327387 0.00153396
0.894971 -0.029385 0.00153856
0.893881 -0.0260006 0.00154265
0.892923 -0.0225889 0.00154624
0.8921 -0.0191536 0.0015493
0.891412 -0.0156984 0.00155186
0.89086 -0.0122268 0.00155391
0.890445 -0.00874256 0.00155544
0.890169 -0.00524917 0.00155647
0.890013 0 0.00155702
0.890169 0.00524917 0.00155647
0.890445 0.00874256 0.00155544
0.89086 0.0122268 0.00155391
0.891412 0.0156984 0.00155186
0.8921 0.0191536 0.0015493
0.892923 0.0225889 0.00154624
0.893881 0.0260006 0.00154265
0.894971 0.029385 0.00153856
0.896192 0.0327387 0.00153396
0.897543 0.0360581 0.00152884
0.899021 0.0393395 0.00152321
0.900624 0.0425795 0.00151708
0.90235 0.0457744 0.00151043
0.904196 0.0489209 0.00150273
0.906161 0.0520149 0.00156379

0.915957 -0.0487438 0.00137235
0.915005 -0.0473547 0.00131336
0.913182 -0.0445381 0.00132135
0.911468 -0.0416739 0.00132846
0.909866 -0.0387655 0.00133505
0.908378 -0.035816 0.00134114
0.907005 -0.0328286 0.00134672
0.905751 -0.0298067 0.00135179
0.904617 -0.0267534 0.00135635
0.903604 -0.023672 0.0013604
0.902715 -0.0205659 0.00136394
0.90195 -0.0174383 0.00136698
0.901311 -0.0142926 0.00136951
0.900798 -0.0111319 0.00137154
0.900413 -0.00795962 0.00137305
0.900156 -0.00477908 0.00137407
0.900011 0 0.00137462
0.900156 0.00477908 0.00137407
0.900413 0.00795962 0.00137305
0.900798 0.0111319 0.00137154
0.901311 0.0142926 0.00136951
0.90195 0.0174383 0.00136698
0.902715 0.0205659 0.00136394
0.903604 0.023672 0.0013604
0.904617 0.0267534 0.00135635
0.905751 0.0298067 0.00135179
0.907005 0.0328286 0.00134672
0.908378 0.035816 0.00134114
0.909866 0.0387655 0.00133505
0.911468 0.0416739 0.00132846
0.913182 0.0445381 0.00132085
0.915006 0.0473543 0.00137624

0.924666 -0.0438325 0.00119141
0.923791 -0.0425831 0.0011383
0.922116 -0.0400498 0.00114607
0.920542 -0.0374738 0.00115299
0.919069 -0.0348579 0.00115941
0.917701 -0.0322052 0.00116533
0.91644 -0.0295186 0.00117076
0.915287 -0.026801 0.00117569
0.914244 -0.0240552 0.00118012
0.913313 -0.0212844 0.00118406
0.912495 -0.0184913 0.0011875
0.911792 -0.0156791 0.00119045
0.911205 -0.0128505 0.0011929
0.910733 -0.0100087 0.00119487
0.910379 -0.00715645 0.00119634
0.910143 -0.00429683 0.00119733
0.91001 0 0.00119786
0.910143 0.00429683 0.00119733
0.910379 0.00715645 0.00119634
0.910733 0.0100087 0.00119487
0.911205 0.0128505 0.0011929
0.911792 0.0156791 0.00119045
0.912495 0.0184913 0.0011875
0.913313 0.0212844 0.00118406
0.914244 0.0240552 0.00118012
0.915287 0.026801 0.00117569
0.91644 0.0295186 0.00117076
0.917701 0.0322052 0.00116533
0.919069 0.0348579 0.00115941
0.920542 0.0374738 0.00115299
0.922116 0.0400498 0.00114561
0.923792 0.0425827 0.00119521

0.93331 -0.0388084 0.00101724
0.932517 -0.0377012 0.000970183
0.930997 -0.0354565 0.000977574
0.929568 -0.0331743 0.000984172
0.928232 -0.0308571 0.000990291
0.926991 -0.0285075 0.000995933
0.925846 -0.0261282 0.0010011
0.924799 -0.0237217 0.00100579
0.923853 -0.0212906 0.00101001
0.923008 -0.0188375 0.00101375
0.922265 -0.0163651 0.00101703
0.921627 -0.0138758 0.00101983
0.921093 -0.0113723 0.00102217
0.920665 -0.00885719 0.00102404
0.920344 -0.00633302 0.00102544
0.920129 -0.0038024 0.00102637
0.920008 0 0.00102688
0.920129 0.0038024 0.00102637
0.920344 0.00633302 0.00102544
0.920665 0.00885719 0.00102404
0.921093 0.0113723 0.00102217
0.921627 0.0138758 0.00101983
0.922265 0.0163651 0.00101703
0.923008 0.0188375 0.00101375
0.923853 0.0212906 0.00101001
0.924799 0.0237217 0.00100579
0.925846 0.0261282 0.0010011
0.926991 0.0285075 0.000995933
0.928232 0.0308571 0.000990291
0.929568 0.0331743 0.000984174
0.930997 0.0354565 0.000977165
0.932518 0.0377009 0.00102087

0.941889 -0.0336722 0.000850006
0.94118 -0.0327097 0.000809177
0.939824 -0.0307588 0.000816033
0.938548 -0.0287759 0.000822162
0.937354 -0.0267632 0.000827846
0.936245 -0.024723 0.000833083
0.935223 -0.0226575 0.000837878
0.934288 -0.0205689 0.00084223
0.933442 -0.0184596 0.000846142
0.932687 -0.0163316 0.000849616
0.932024 -0.0141871 0.000852652
0.931453 -0.0120285 0.000855253
0.930976 -0.00985786 0.000857418
0.930594 -0.0076774 0.000859149
0.930307 -0.00548931 0.000860447
0.930115 -0.00329576 0.000861313
0.930007 0 0.000861786
0.930115 0.00329576 0.000861313
0.930307 0.00548931 0.000860447
0.930594 0.0076774 0.000859149
0.930976 0.00985786 0.000857418
0.931453 0.0120285 0.000855253
0.932024 0.0141871 0.000852652
0.932687 0.0163316 0.000849616
0.933442 0.0184596 0.000846142
0.934288 0.0205689 0.00084223
0.935223 0.0226575 0.000837878
0.936245 0.024723 0.000833083
0.937354 0.0267632 0.000827846
0.938548 0.0287759 0.000822164
0.939824 0.0307588 0.000815672
0.941181 0.0327094 0.000853388

0.950399 -0.0284245 0.000689859
0.94978 -0.0276091 0.000655428
0.948594 -0.0259571 0.000661584
0.947478 -0.024279 0.000667096
0.946434 -0.0225766 0.000672204
0.945464 -0.0208519 0.000676911
0.94457 -0.0191067 0.000681219
0.943752 -0.0173428 0.000685128
0.943012 -0.0155621 0.000688641
0.942351 -0.0137664 0.00069176
0.941771 -0.0119575 0.000694486
0.941271 -0.0101372 0.00069682
0.940854 -0.00830717 0.000698763
0.94052 -0.00646929 0.000700317
0.940268 -0.00462529 0.000701481
0.9401 -0.00277692 0.000702259
0.940006 0 0.000702684
0.9401 0.00277692 0.000702259
0.940268 0.00462529 0.000701481
0.94052 0.00646929 0.000700317
0.940854 0.00830717 0.000698763
0.941271 0.0101372 0.00069682
0.941771 0.0119575 0.000694486
0.942351 0.0137664 0.00069176
0.943012 0.0155621 0.000688641
0.943752 0.0173428 0.000685128
0.94457 0.0191067 0.000681219
0.945464 0.0208519 0.000676911
0.946434 0.0225766 0.000672204
0.947478 0.024279 0.000667097
0.948594 0.0259571 0.000661276
0.949781 0.0276089 0.000692908

0.958841 -0.0230663 0.00053694
0.958315 -0.0224003 0.000509075
0.957307 -0.021052 0.00051436
0.956358 -0.019684 0.000519099
0.955471 -0.0182976 0.000523491
0.954647 -0.0168945 0.000527535
0.953886 -0.0154759 0.000531236
0.95319 -0.0140434 0.000534594
0.952561 -0.0125984 0.000537612
0.951999 -0.0111422 0.00054029
0.951506 -0.00967622 0.00054263
0.951081 -0.00820178 0.000544634
0.950726 -0.00672021 0.000546302
0.950442 -0.00523283 0.000547635
0.950228 -0.00374095 0.000548635
0.950085 -0.00224585 0.000549302
0.950005 0 0.000549668
0.950085 0.00224585 0.000549302
0.950228 0.00374095 0.000548635
0.950442 0.00523283 0.000547635
0.950726 0.00672021 0.000546302
0.951081 0.00820178 0.000544634
0.951506 0.00967622 0.00054263
0.951999 0.0111422 0.00054029
0.952561 0.0125984 0.000537612
0.95319 0.0140434 0.000534594
0.953886 0.0154759 0.000531236
0.954647 0.0168945 0.000527535
0.955471 0.0182976 0.000523491
0.956358 0.019684 0.000519101
0.957307 0.021052 0.000514107
0.958315 0.0224001 0.000539568

0.967212 -0.0175983 0.000391381
0.966783 -0.0170838 0.000370244
0.965961 -0.0160442 0.000374484
0.965188 -0.0149914 0.000378291
0.964464 -0.0139267 0.000381817
0.963791 -0.012851 0.000385064
0.963171 -0.0117654 0.000388034
0.962603 -0.0106709 0.000390729
0.96209 -0.00956846 0.00039315
0.961632 -0.00845894 0.000395299
0.961229 -0.00734328 0.000397176
0.960882 -0.00622234 0.000398784
0.960593 -0.00509697 0.000400122
0.96036 -0.00396801 0.000401191
0.960186 -0.00283627 0.000401993
0.960069 -0.00170255 0.000402528
0.960003 0 0.000402821
0.960069 0.00170255 0.000402528
0.960186 0.00283627 0.000401993
0.96036 0.00396801 0.000401191
0.960593 0.00509697 0.000400122
0.960882 0.00622234 0.000398784
0.961229 0.00734328 0.000397176
0.961632 0.00845894 0.000395299
0.96209 0.00956846 0.00039315
0.962603 0.0106709 0.000390729
0.963171 0.0117654 0.000388034
0.963791 0.012851 0.000385064
0.964464 0.0139267 0.000381817
0.965188 0.0149914 0.000378292
0.965961 0.0160442 0.00037429
0.966783 0.0170837 0.000393495

0.975511 -0.0120213 0.000253301
0.975183 -0.0116606 0.000239053
0.974556 -0.0109341 0.000242068
0.973965 -0.0102017 0.000244776
0.973412 -0.00946405 0.000247285
0.972898 -0.00872175 0.000249594
0.972424 -0.00797537 0.000251707
0.97199 -0.00722542 0.000253623
0.971598 -0.00647238 0.000255345
0.971247 -0.00571668 0.000256873
0.970939 -0.00495871 0.000258207
0.970674 -0.00419886 0.00025935
0.970453 -0.00343746 0.000260301
0.970275 -0.00267482 0.000261061
0.970142 -0.00191124 0.000261631
0.970053 -0.00114701 0.000262011
0.970002 0 0.00026222
0.970053 0.00114701 0.000262011
0.970142 0.00191124 0.000261631
0.970275 0.00267482 0.000261061
0.970453 0.00343746 0.000260301
0.970674 0.00419886 0.00025935
0.970939 0.00495871 0.000258207
0.971247 0.00571668 0.000256873
0.971598 0.00647238 0.000255345
0.97199 0.00722542 0.000253623
0.972424 0.00797537 0.000251707
0.972898 0.00872175 0.000249594
0.973412 0.00946405 0.000247285
0.973965 0.0102017 0.000244777
0.974556 0.0109341 0.000241935
0.975184 0.0116605 0.000254808

0.983737 -0.00633626 0.000122808
0.983515 -0.00613134 0.000115607
0.983089 -0.00572252 0.00011721
0.982689 -0.00531542 0.000118651
0.982314 -0.00491023 0.000119986
0.981965 -0.00450707 0.000121214
0.981644 -0.00410602 0.000122338
0.98135 -0.00370711 0.000123357
0.981084 -0.00331029 0.000124273
0.980846 -0.00291548 0.000125085
0.980637 -0.00252256 0.000125795
0.980457 -0.00213135 0.000126402
0.980307 -0.00174166 0.000126908
0.980187 -0.00135325 0.000127312
0.980096 -0.000965858 0.000127615
0.980036 -0.000579213 0.000127817
0.980002 0 0.000127928
0.980036 0.000579213 0.000127817
0.980096 0.000965858 0.000127615
0.980187 0.00135325 0.000127312
0.980307 0.00174166 0.000126908
0.980457 0.00213135 0.000126402
0.980637 0.00252256 0.000125795
0.980846 0.00291548 0.000125085
0.981084 0.00331029 0.000124273
0.98135 0.00370711 0.000123357
0.981644 0.00410602 0.000122338
0.981965 0.00450707 0.000121214
0.982314 0.00491023 0.000119986
0.982689 0.00531542 0.000118651
0.983089 0.00572252 0.000117142
0.983515 0.00613129 0.000123611

1 0 0
1 0 0
1 0 0
1 0 0
1 0 0
1 0 0
1 0 0
1 0 0
1 0 0
1 0 0
1 0 0
1 0 0
1 0 0
1 0 0
1 0 0
1 0 0
1 0 0
1 0 0
1 0 0
1 0 0
1 0 0
1 0 0
1 0 0
1 0 0
1 0 0
1 0 0
1 0 0
1 0 0
1 0 0
1 0 0
1 0 0
1 0 0
