# Supplementary material for: Shapes of leaves with parallel venation. Modelling of the Epipactis sp. (Orchidaceae) leaves with the help of a system of coupled elastic beams
Source: PeerJ. 2016 Jun 28;4:e2165. doi: 10.7717/peerj.2165 (PMC4928462; doi:10.7717/peerj.2165)
Supplement: Supplemental Information [file peerj-04-2165-s001.zip › FD32.py]

import numpy as np
import scipy as sc

M = 32
N = 101
jj = np.arange(M) - M/2*np.ones((M))
h = 1.0/(N-1)
dt = 0.1*h*h


q0 = -1.0
q = np.ones((M))
q[:] = q0

Kx = np.zeros((M, N))
kxmale = 0.0

Ky = np.zeros((M, N))
kymale = 100.0

Kz = np.zeros((M, N))
kzmale = 100.0*np.ones((M, N))

#for j in range(N):
#   kzmale[0, j] = 10.0*np.cos(10*np.pi*j/(N-1))
#   kzmale[M-1, j] = 10.0*np.cos(10*np.pi*j/(N-1))

zeta1 = 0.0
fx = np.zeros((M))
fy = np.zeros((M))
fz = np.zeros((M))


#for j in range(M):
#   fx[j] = -(1.0*np.pi)**2*(1.0-np.cos((j-M/2)*np.pi/(M-1)))
#   fy[j] = 0.0*np.cos(j*np.pi/(M-1))
#   fz[j] = 10.0*(1.0-np.cos((j-M/2)*np.pi/(M-1)))


def main():
   Gx = np.zeros((M, N))
   phi = np.zeros((M, N))
   Gy = np.zeros((M, N))
   theta = np.zeros((M, N))
   Gz = np.zeros((M, N))

   xi = np.zeros((M, N))
   eta = np.zeros((M, N))
   zeta = np.zeros((M, N))
   
   phi_left = np.zeros((M))
   theta_left = np.zeros((M))
   xi_left = np.zeros((M))   
   xi_right = np.ones((M))
   eta_left = np.zeros((M))
   eta_right = np.zeros((M))
   zeta_left = np.zeros((M))
   zeta_right = zeta1*np.ones((M))
   Gx_right = np.zeros((M))
   Gy_right = np.zeros((M))
   Gz_right = np.zeros((M))

   fx_right = np.zeros((M, N))
   
   #!!
#   fx_right[0, :] = -0.0
#   fx_right[M-1, :] = -0.0
#   fx_right[M/2-1, :] = 0.0
#   fx_right[M/2, :] = 0.0
   #!!
   
#   Gx_right[0] = -1000.0
#   Gx_right[M/2] = 1000.0
   
   
   Gx_left = np.zeros((M))
   Gy_left = np.zeros((M))
   Gz_left = np.zeros((M))

   ksi_prim = np.zeros((M))
   ksi_prim2 = np.zeros((M))  
   
   scale = np.ones((M)) 


   su = np.zeros((M))


   k = 1
   while k < M/2:
     phi_left[k] = 0.04*(k - (M+1)/2.0)
     phi_left[-k] = 0.04*((M+1)/2.0 - k)
     k+=1
   phi_left[0] = -0.04*M/2
#   phi_left[M/2] = 0.0

   theta_left[:] = 0.1


   mniam01 = open("balcym32_01e.dt", 'w+')
   mniam02 = open("balcym32_02e.dt", 'w+')
   mniam03 = open("balcym32_03e.dt", 'w+')
   mniam04 = open("balcym32_04e.dt", 'w+')
   mniam05 = open("balcym32_05e.dt", 'w+')
   mniam06 = open("balcym32_06e.dt", 'w+')
   mniam07 = open("balcym32_07e.dt", 'w+')
   mniam08 = open("balcym32_08e.dt", 'w+')
   mniam09 = open("balcym32_09e.dt", 'w+')
   mniam10 = open("balcym32_10e.dt", 'w+')
   mniam11 = open("balcym32_11e.dt", 'w+')
   mniam12 = open("balcym32_12e.dt", 'w+')
   mniam13 = open("balcym32_13e.dt", 'w+')
   mniam14 = open("balcym32_14e.dt", 'w+')
   mniam15 = open("balcym32_15e.dt", 'w+')
   mniam16 = open("balcym32_16e.dt", 'w+')
   mniam17 = open("balcym32_17e.dt", 'w+')
   mniam18 = open("balcym32_18e.dt", 'w+')
   mniam19 = open("balcym32_19e.dt", 'w+')
   mniam20 = open("balcym32_20e.dt", 'w+')
   mniam21 = open("balcym32_21e.dt", 'w+')
   mniam22 = open("balcym32_22e.dt", 'w+')
   mniam23 = open("balcym32_23e.dt", 'w+')
   mniam24 = open("balcym32_24e.dt", 'w+')
   mniam25 = open("balcym32_25e.dt", 'w+')
   mniam26 = open("balcym32_26e.dt", 'w+')
   mniam27 = open("balcym32_27e.dt", 'w+')
   mniam28 = open("balcym32_28e.dt", 'w+')
   mniam29 = open("balcym32_29e.dt", 'w+')
   mniam30 = open("balcym32_30e.dt", 'w+')
   mniam31 = open("balcym32_31e.dt", 'w+')
   mniam32 = open("balcym32_32e.dt", 'w+')
   cal32 = open("calosc32e.dt", 'w+')
   
   
   
   


   p = 0
   while p < 10001:
      Kx[0, :] = -kxmale*(xi[0, :] - xi[1, :])
      Kx[M-1, :] = -kxmale*(xi[M-1, :] - xi[M-2, :])
      Kx[1:M-1, :] = -kxmale*(2*xi[1:M-1, :] - xi[0:M-2, :] - xi[2:, :])

      Ky[0, :] = -kymale*(eta[0, :] - eta[1, :])
      Ky[M-1, :] = -kymale*(eta[M-1, :] - eta[M-2, :])
      Ky[1:M-1, :] = -kymale*(2*eta[1:M-1, :] - eta[0:M-2, :] - eta[2:, :])

      Kz[0, :] = -kzmale[0, :]*(zeta[0, :] - zeta[1, :])
      Kz[M-1, :] = -kzmale[M-1, :]*(zeta[M-1, :] - zeta[M-2, :])
      Kz[1:M-1, :] = -kzmale[1:M-1]*(zeta[1:M-1, :] - zeta[0:M-2, :] - zeta[2:, :])

      phi[:, 0] += (dt/(h**2))*(phi_left[:] + phi[:, 1] - 2.0*phi[:, 0]) 
      phi[:, 0] -= dt*((Gx[:, 0]+fx_right[:, 0])*np.sin(phi[:, 0]) - Gy[:, 0]*np.cos(phi[:, 0]))
      
      theta[:, 0] += (dt/(h**2))*(theta_left[:] + theta[:, 1] - 2.0*theta[:, 0]) 
      theta[:, 0] -= dt*(Gx[:, 0]+fx_right[:, 0])*np.sin(theta[:, 0])*np.cos(phi[:, 0])
      theta[:, 0] -= dt*Gy[:, 0]*np.sin(theta[:, 0])*np.sin(phi[:, 0])
      theta[:, 0] += dt*Gz[:, 0]*np.cos(theta[:, 0])      


      
#      xi[:, 0] += (dt/(2*h))*(xi[:, 1] - xi_right[:]) 
#      xi[:, 0] -= dt*(np.cos(theta[:, 0])*np.cos(phi[:, 0]))
      
#      eta[:, 0] += (dt/(2*h))*(eta[:, 1] - eta_left[:]) 
#      eta[:, 0] -= dt*(np.cos(theta[:, 0])*np.sin(phi[:, 0]))      
      
#      zeta[:, 0] += (dt/(2*h))*(zeta[:, 1] - zeta_left[:]) 
#      zeta[:, 0] -= dt*np.sin(theta[:, 0])

      phi[:, 1:-1] += (dt/(h**2))*(phi[:, 2:] + phi[:, 0:-2] - 2.0*phi[:, 1:-1]) 
      phi[:, 1:-1] -= 2*dt*np.tan(theta[:,1:-1])*(phi[:,2:]-phi[:,0:-2])*(theta[:,2:]-theta[:,0:-2])/(4*h**2)
      phi[:, 1:-1] -= dt*((Gx[:, 1:-1]+fx_right[:, 1:-1])*np.sin(phi[:, 1:-1]) - Gy[:, 1:-1]*np.cos(phi[:, 1:-1]))/np.cos(theta[:,1:-1])

      theta[:, 1:-1] += (dt/(h**2))*(theta[:, 2:] + theta[:, 0:-2] - 2*theta[:, 1:-1])
      theta[:, 1:-1] += 0.5*dt*np.sin(2*theta[:,1:-1])*(phi[:,2:]-phi[:,0:-2])**2/(4*h**2)
      theta[:, 1:-1] -= dt*(Gx[:, 1:-1]+fx_right[:, 1:-1])*np.sin(theta[:, 1:-1])*np.cos(phi[:, 1:-1])
      theta[:, 1:-1] -= dt*Gy[:, 1:-1]*np.sin(theta[:, 1:-1])*np.sin(phi[:, 1:-1])   
      theta[:, 1:-1] += dt*Gz[:, 1:-1]*np.cos(theta[:, 1:-1])   
      
#      xi[:, 1:-1] += (dt/(2*h))*(xi[:, 2:] - xi[:, 0:-2]) 
#      xi[:, 1:-1] -= dt*(np.cos(theta[:, 1:-1])*np.cos(phi[:, 1:-1]))
      
#      eta[:, 1:-1] += (dt/(2*h))*(eta[:, 2:] - eta[:, 0:-2]) 
#      eta[:, 1:-1] -= dt*(np.cos(theta[:, 1:-1])*np.sin(phi[:, 1:-1]))      
      
#      zeta[:, 1:-1] += (dt/(2*h))*(zeta[:, 2:] - zeta[:, 0:-2]) 
#      zeta[:, 1:-1] -= dt*np.sin(theta[:, 1:-1])      


      xi[:, 0] = xi_left[:]
      eta[:, 0] = eta_left[:]
      zeta[:, 0] = zeta_left[:]

      xi[:, -1] = xi_right[:] 

      for j in range(0, N-1):
         xi[:, j] = xi_right[:]
         xi[:, j] -= h*(np.cos(theta[:, -1])*np.cos(phi[:, -1]) + np.cos(theta[:, j])*np.cos(phi[:, j]))/2 
         xi[:, j] -= h*np.sum(np.cos(theta[:, j+1:])*np.cos(phi[:, j+1:]), -1)
         

      theta[:, -1] = np.arcsin(-2*np.sum(np.sin(theta[:, 1:-1]), -1) - np.sin(theta[:, 0]))
 
      su[:] = np.sum(np.cos(theta[:, 1:-1])*np.sin(phi[:, 1:-1]), -1)      
      phi[:, -1] = np.arcsin((-2*su[:] - np.cos(phi[:, 0])*np.sin(phi[:, 0]))/np.cos(theta[:, -1]))

      for j in range(1, N):
         eta[:, j] = h*(np.cos(theta[:, 0])*np.sin(phi[:, 0]) + np.cos(theta[:, j])*np.sin(phi[:, j]))/2 
         eta[:, j] += h*np.sum(np.cos(theta[:, 1:j])*np.sin(phi[:, 1:j]), -1)
          

      for j in range(1, N):
         zeta[:, j] = h*(np.sin(theta[:, 0]) + np.sin(theta[:, j]))/2 
         zeta[:, j] += h*np.sum(np.sin(theta[:, 1:j]), -1)

         
      Gx[:, -1] = Gx_right[:]
      Gy[:, -1] = Gy_right[:]
      Gz[:, -1] = Gz_right[:]


      for j in range(N-1):
         Gz[:, j] = -h*(Kx[:, -1] + Kx[:, j])/2
         Gz[:, j] -= h*np.sum(Kx[:, j+1:-1], -1)
      
      for j in range(N-1):
         Gz[:, j] = -h*(Ky[:, -1] + Ky[:, j])/2
         Gz[:, j] -= h*np.sum(Ky[:, j+1:-1], -1)
         
      for j in range(N-1):
         Gz[:, j] = -h*(Kz[:, -1] + Kz[:, j])/2
         Gz[:, j] -= h*np.sum(Kx[:, j+1:-1], -1) - (N-1-j)*h*q0      
         
      
      
#!!!!!      
      fx0 = 0.0
      fx1 = 0.0
      fx2 = 0.0
      fx3 = 0.0
      fx4 = 0.0
      fx5 = 0.0
#!!!!!


      
      for j in range(1*N/10, 3*N/(2*10)):
         for i in range(M):
            Gz[i, j] += 0.5*fx0*(1 - np.cos(np.pi*(i - (M+1.0)/2)/M))

#         Gz[0, j] += fx0
#         Gz[-1, j] += fx0
#         Gz[1, j]  += 0.8*fx0
#         Gz[-2, j] += 0.8*fx0   
#         Gz[2, j]  += 0.6*fx0
#         Gz[-3, j] += 0.6*fx0     
#         Gz[3, j]  += 0.4*fx0
#         Gz[-4, j] += 0.4*fx0                  
#         Gz[4, j]  += 0.2*fx0
#         Gz[-5, j] += 0.2*fx0   

      

      for j in range(2*N/10, 5*N/(2*10)):
         for i in range(M):
            Gz[i, j] -= 0.5*fx1*(1 - np.cos(np.pi*(i - (M+1.0)/2)/M))         
         
#         Gz[0, j] -= fx1
#         Gz[-1, j] -= fx1   
#         Gz[1, j] -= 0.8*fx1
#         Gz[-2, j] -= 0.8*fx1
#         Gz[2, j]  -= 0.6*fx1
#         Gz[-3, j] -= 0.6*fx1  
#         Gz[3, j]  -= 0.4*fx1
#         Gz[-4, j] -= 0.4*fx1          
#         Gz[4, j]  -= 0.2*fx1
#         Gz[-5, j] -= 0.2*fx1   
         
      
      for j in range(3*N/10, 7*N/(2*10)):
         for i in range(M):
            Gz[i, j] += 0.5*fx2*(1 - np.cos(np.pi*(i - (M+1.0)/2)/M))
                        
#         Gz[0, j] += fx2
#         Gz[-1, j] += fx2
#         Gz[1, j]  += 0.8*fx2
#         Gz[-2, j] += 0.8*fx2                   
#         Gz[2, j]  += 0.6*fx2
#         Gz[-3, j] += 0.6*fx2        
#         Gz[3, j]  += 0.4*fx2
#         Gz[-4, j] += 0.4*fx2     
#         Gz[4, j]  += 0.2*fx2
#         Gz[-5, j] += 0.2*fx2  


      for j in range(4*N/10, 9*N/(2*10)):
         for i in range(M):
            Gz[i, j] -= 0.5*fx3*(1 - np.cos(np.pi*(i - (M+1.0)/2)/M))

            
      for j in range(5*N/10, 11*N/(2*10)):
         for i in range(M):
            Gz[i, j] += 0.5*fx4*(1 - np.cos(np.pi*(i - (M+1.0)/2)/M))


      for j in range(6*N/10, 13*N/(2*10)):
         for i in range(M):
            Gz[i, j] -= 0.5*fx5*(1 - np.cos(np.pi*(i - (M+1.0)/2)/M))


      eta[:, -1] = eta_right[:]
      zeta[:, -1] = zeta_right[:]      

      ksi_prim2[:] = 1.0 - (eta_right[:] - eta[:, -2])**2 - (zeta_right[:] - zeta[:, -2])**2
      
      if (p % 100 == 0):
         print 'ksi_prim2', ksi_prim2[0], ksi_prim2[M/2], ksi_prim2[-1]

      ksi_prim[:] = np.sqrt(ksi_prim2[:])


      if p % 100 == 0:
        print "p = ", p
        print Gx[0, -1], Gx[0, -2], Gx[M/2-1, -1], Gx[M/2-1, -2]
        print "phi, 0 = ", phi[0, 1], phi[0, N/2], phi[0, N-1] 
        print "phi, M/2 = ", phi[M/2, 1], phi[M/2, N/2], phi[M/2, N-1] 
        print "phi, M-1 = ", phi[M-1, 1], phi[M-1, N/2], phi[M-1, N-1] 
        print
        print "xi, 0 = ", xi[0, 1], xi[0, N/2], xi[0, 3*N/4], xi[0, N-1] 
        print "xi, M/2 = ", xi[M/2, 1], xi[M/2, N/2], xi[M/2, 3*N/4], xi[M/2, N-1] 
        print "xi, M-1 = ", xi[M-1, 1], xi[M-1, N/2], xi[M-1, 3*N/4], xi[M-1, N-1]         
        print
        print "eta, 0 = ", eta[0, 1], eta[0, N/2], eta[0, 3*N/4], eta[0, N-1] 
        print "eta, M/2 = ", eta[M/2, 1], eta[M/2, N/2], eta[M/2, 3*N/4], eta[M/2, N-1] 
        print "eta, M-1 = ", eta[M-1, 1], eta[M-1, N/2], eta[M-1, 3*N/4], eta[M-1, N-1] 
        print
        print "theta, 0 = ", theta[0, 1], theta[0, N/2], theta[0, N-1] 
        print "theta, M/2 = ", theta[M/2, 1], theta[M/2, N/2], theta[M/2, N-1]
        print "theta, M-1 = ", theta[M-1, 1], theta[M-1, N/2], theta[M-1, N-1] 
        print
        print "zeta, 0 = ", zeta[0, 1], zeta[0, N/2], zeta[0, 3*N/4], zeta[0, N-1] 
        print "zeta, M/2 = ", zeta[M/2, 1], zeta[M/2, N/2], zeta[M/2, 3*N/4], zeta[M/2, N-1]
        print "zeta, M-1 = ", zeta[M-1, 1], zeta[M-1, N/2], zeta[M-1, 3*N/4], zeta[M-1, N-1] 
        print
        print 
      p += 1
      
      
      
      
      

   for i in range(M):
      print phi[i, 0], Gy[i, 0], theta[i, 0], Gz[i, 0]

   scale[:] = 1.0/xi[:, -1]
   
#   for j in range(N):   
#      xi[:, j] *= scale[:]
#      eta[:, j] *= scale[:]
#      zeta[:, j] *= scale[:] 

   for j in range(N):
      mniam01.write("%g %g %g\n" % (xi[0, j], eta[0, j], zeta[0, j]))
      mniam02.write("%g %g %g\n" % (xi[1, j], eta[1, j], zeta[1, j]))
      mniam03.write("%g %g %g\n" % (xi[2, j], eta[2, j], zeta[2, j]))
      mniam04.write("%g %g %g\n" % (xi[3, j], eta[3, j], zeta[3, j]))
      mniam05.write("%g %g %g\n" % (xi[4, j], eta[4, j], zeta[4, j]))
      mniam06.write("%g %g %g\n" % (xi[5, j], eta[5, j], zeta[5, j]))
      mniam07.write("%g %g %g\n" % (xi[6, j], eta[6, j], zeta[6, j]))
      mniam08.write("%g %g %g\n" % (xi[7, j], eta[7, j], zeta[7, j]))
      mniam09.write("%g %g %g\n" % (xi[8, j], eta[8, j], zeta[8, j]))
      mniam10.write("%g %g %g\n" % (xi[9, j], eta[9, j], zeta[9, j]))
      mniam11.write("%g %g %g\n" % (xi[10, j], eta[10, j], zeta[10, j]))
      mniam12.write("%g %g %g\n" % (xi[11, j], eta[11, j], zeta[11, j]))
      mniam13.write("%g %g %g\n" % (xi[12, j], eta[12, j], zeta[12, j]))
      mniam14.write("%g %g %g\n" % (xi[13, j], eta[13, j], zeta[13, j]))
      mniam15.write("%g %g %g\n" % (xi[14, j], eta[14, j], zeta[14, j]))
      mniam16.write("%g %g %g\n" % (xi[15, j], eta[15, j], zeta[15, j]))
      mniam17.write("%g %g %g\n" % (xi[16, j], eta[16, j], zeta[16, j]))
      mniam18.write("%g %g %g\n" % (xi[17, j], eta[17, j], zeta[17, j]))
      mniam19.write("%g %g %g\n" % (xi[18, j], eta[18, j], zeta[18, j]))
      mniam20.write("%g %g %g\n" % (xi[19, j], eta[19, j], zeta[19, j]))
      mniam21.write("%g %g %g\n" % (xi[20, j], eta[20, j], zeta[20, j]))
      mniam22.write("%g %g %g\n" % (xi[21, j], eta[21, j], zeta[21, j]))
      mniam23.write("%g %g %g\n" % (xi[22, j], eta[22, j], zeta[22, j]))
      mniam24.write("%g %g %g\n" % (xi[23, j], eta[23, j], zeta[23, j]))
      mniam25.write("%g %g %g\n" % (xi[24, j], eta[24, j], zeta[24, j]))
      mniam26.write("%g %g %g\n" % (xi[25, j], eta[25, j], zeta[25, j]))
      mniam27.write("%g %g %g\n" % (xi[26, j], eta[26, j], zeta[26, j]))
      mniam28.write("%g %g %g\n" % (xi[27, j], eta[27, j], zeta[27, j]))
      mniam29.write("%g %g %g\n" % (xi[28, j], eta[28, j], zeta[28, j]))
      mniam30.write("%g %g %g\n" % (xi[29, j], eta[29, j], zeta[29, j]))
      mniam31.write("%g %g %g\n" % (xi[30, j], eta[30, j], zeta[30, j]))
      mniam32.write("%g %g %g\n" % (xi[31, j], eta[31, j], zeta[31, j]))
   mniam01.close()
   mniam02.close()
   mniam03.close()
   mniam04.close()
   mniam05.close()
   mniam06.close()
   mniam07.close()
   mniam08.close()
   mniam09.close()
   mniam10.close()
   mniam11.close()
   mniam12.close()
   mniam13.close()
   mniam14.close()
   mniam15.close()
   mniam16.close()
   mniam17.close()
   mniam18.close()
   mniam19.close()
   mniam20.close()
   mniam21.close()
   mniam22.close()
   mniam23.close()
   mniam24.close()
   mniam25.close()
   mniam26.close()
   mniam27.close()
   mniam28.close()
   mniam29.close()
   mniam30.close()
   mniam31.close()
   mniam32.close()
   for j in range(N):
      for i in range(M):
         cal32.write("%g %g %g\n" % (xi[i, j], eta[i, j], zeta[i, j]))
      cal32.write("\n")
   cal32.close()


if __name__ == '__main__':
    main()
